# Supplementary material for: Gene-environment and protein-degradation signatures characterize genomic and phenotypic diversity in wild Caenorhabditis elegans populations
Source: BMC Biol. 2013 Aug 19;11:93. doi: 10.1186/1741-7007-11-93 (PMC3846632; doi:10.1186/1741-7007-11-93)
Supplement: Additional file 1 — Various supplementary datasets. [file 1741-7007-11-93-S1.xlsx]

## Sheet: S1A
Caenorhabditis elegans strains used in this study, the place and isolation site, type of substrate, sample ID and isolation date.
Strain	Isolation site	Substrate	Isolation sample ID	Isolation Date	Source Lab
JU1511	Orsay, France	apple	O11	2008-09-09	JU
JU1516	Orsay, France	apple	O13	2008-09-09	JU
JU1522	Orsay, France	apple	O14	2008-09-09	JU
JU1523	Orsay, France	apple	O15	2008-09-09	JU
JU1545	Orsay, France	apple	O28	2008-09-09	JU
JU1581	Orsay, France	apple	O134	2008-10-23	JU
JU1582	Orsay, France	apple	O143	2008-10-23	JU
JU1807	Orsay, France	apple	O145	2008-10-23	JU
JU1937	Orsay, France	apple	O307	2009-10-07	JU
JU1938	Orsay, France	apple	O335	2009-10-09	JU
JU1939	Orsay, France	apple	O345	2009-10-09	JU
JU1940	Orsay, France	apple	O348	2009-10-09	JU
JU1941	Orsay, France	apple	O357	2009-10-09	JU
JU1942	Orsay, France	apple	O371	2009-10-09	JU
JU1943	Orsay, France	apple	O372	2009-10-09	JU
JU1944	Orsay, France	apple	O374	2009-10-09	JU
JU1945	Orsay, France	apple	O378	2009-10-09	JU
JU1946	Orsay, France	apple	O403	2009-10-12	JU
JU1947	Orsay, France	apple	O409	2009-10-12	JU
JU1948	Orsay, France	apple	O481	2009-10-15	JU
JU1949	Orsay, France	apple	O483	2009-10-15	JU
JU1918	Santeuil, France	Heracleum stem	S53	2009-10-10	JU
JU1919	Santeuil, France	Heracleum stem	S53	2009-10-10	JU
JU1793	Santeuil, France	Heracleum stem	S53	2009-10-10	JU
JU1920	Santeuil, France	Heracleum stem	S60	2009-10-25	JU
JU1921	Santeuil, France	Heracleum stem	S60	2009-10-25	JU
JU1922	Santeuil, France	Heracleum stem	S68	2009-10-25	JU
JU1923	Santeuil, France	Heracleum stem	S68	2009-10-25	JU
JU1924	Santeuil, France	Heracleum stem	S73	2009-10-25	JU
JU1925	Santeuil, France	Heracleum stem	S73	2009-10-25	JU
JU1926	Santeuil, France	Heracleum stem	S73	2009-10-25	JU
JU1927	Santeuil, France	Heracleum stem	S77	2009-10-25	JU
JU1928	Santeuil, France	Heracleum stem	S77	2009-10-25	JU
JU1929	Santeuil, France	Heracleum stem	S86	2009-10-25	JU
JU1930	Santeuil, France	Heracleum stem	S86	2009-10-25	JU
JU1931	Santeuil, France	Heracleum stem	S86	2009-10-25	JU
JU1932	Santeuil, France	Heracleum stem	S101	2009-10-25	JU
JU1933	Santeuil, France	Heracleum stem	S101	2009-10-25	JU
JU1934	Santeuil, France	Heracleum stem	S106	2009-10-25	JU
JU1935	Santeuil, France	Heracleum stem	S106	2009-10-25	JU
JU1936	Santeuil, France	Heracleum stem	S106	2009-10-25	JU
JU314	Merlet, France			2002-09-08	JU
JU396	Hermanville, France			2002-09-01	JU
WN2001	Doetinchem, The Netherlands	Snail from green-waste bin		2008-11-20	WN
WN2002	Renkum, The Netherlands	Compost heap		2008-11-20	WN
WN2003	Renkum, The Netherlands	Compost heap		2008-11-20	WN
CB4856	Oahu, Hawaii	Pineapple field		1972-08-01	Caenorhabditis Genetics Centre
N2	Bristol, United Kingdom	Compost heap		1951	Caenorhabditis Genetics Centre

## Sheet: S1B
Number of polymorphic genes per chromosome. In the top row the absolute ratios of the individual intensities with the mean for each spot used as a threshold are given. Genes beyond this threshold were determined to be polymorphic.
	Absolute ratio >0.5		Absolute ratio >1
Chromosome	Nr. of genes	Percentage	Nr. of genes	Percentage
I	809	0.127	213	0.092
II	1163	0.183	489	0.212
III	764	0.12	255	0.111
IV	1050	0.165	287	0.125
V	1911	0.3	882	0.383
X	665	0.105	178	0.077

## Sheet: S1C
Variation in repeat number for six microsatellite loci for the natural isolates.
Strain codes and origin are as in Table S1A. Identical genotype designations (second column) indicate strains which show the same microsatellite repeat numbers. Microsatellite locus names are followed by the repeat types and the number of repeats in the canonical strain N2, as described in Schulte R.D. et al. Multiple reciprocal adaptations and rapid genetic change upon experimental coevolution o…
Strains	Genotypes	Origin	Locus 3003	Locus 4001	Locus V-L	Locus X-R	Locus X004	Locus II-R
			(TC)30	(GA)10	(ACCT)35	(CCT)14	(CA)30	(CCTA)24
N2	N2	Our Lab	30	10	35	14	30	24
JU1511	O7	Orsay O11	19	10	27	14	41	24
JU1516	O1	Orsay O13	30	10	37	12	51	24
JU1522	O5	Orsay O14	30	3	37	12	24	21
JU1523	O2	Orsay O15	30	10	37	12	52	24
JU1545	O8	Orsay O28	30	10	34	14	28	24
JU1581	O3	Orsay O134	30	10	36	12	51	24
JU1582	O6	Orsay O143	29	10	37	12	51	24
JU1807	O1	Orsay O145	30	10	37	12	51	24
JU1937	O4	Orsay O307	30	10	37	12	50	24
JU1938	O2	Orsay O335	30	10	37	12	52	24
JU1939	O2	Orsay O345	30	10	37	12	52	24
JU1940	O1	Orsay O348	30	10	37	12	51	24
JU1941	O2	Orsay O357	30	10	37	12	52	24
JU1942	O1	Orsay O371	30	10	37	12	51	24
JU1943	O6	Orsay O372	29	10	37	12	51	24
JU1944	O1	Orsay O374	30	10	37	12	51	24
JU1945	O4	Orsay O378	30	10	37	12	50	24
JU1946	O1	Orsay O403	30	10	37	12	51	24
JU1947	O1	Orsay O409	30	10	37	12	51	24
JU1948	O1	Orsay O481	30	10	37	12	51	24
JU1949	O1	Orsay O483	30	10	37	12	51	24
JU1918	S2	Santeuil S53	29	10	35	10	28	24
JU1919	S1	Santeuil S53	30	10	35	10	28	24
JU1793	S2	Santeuil S53	29	10	35	10	28	24
JU1920	S2	Santeuil S60	29	10	35	10	28	24
JU1921	S6	Santeuil S60	30	10	35	10	27	24
JU1922	S1	Santeuil S68	30	10	35	10	28	24
JU1923	S1	Santeuil S68	30	10	35	10	28	24
JU1924	S10	Santeuil S73	30	10	37	10	28	24
JU1925	S11	Santeuil S73	29	10	37	12	28	24
JU1926	S3	Santeuil S73	29	10	37	10	27	24
JU1927	S7	Santeuil S77	30	10	35	10	32	30
JU1928	S1	Santeuil S77	30	10	35	10	28	24
JU1929	S1	Santeuil S86	30	10	35	10	28	24
JU1930	S1	Santeuil S86	30	10	35	10	28	24
JU1931	S1	Santeuil S86	30	10	35	10	28	24
JU1932	S1	Santeuil S101	30	10	35	10	28	24
JU1933	S4	Santeuil S101	29	1	35	10	28	18
JU1934	S9	Santeuil S106	30	10	27	10	28	24
JU1935	S8	Santeuil S106	30	10	28	10	28	24
JU1936	S5	Santeuil S106	29	10	27	10	28	24

## Sheet: S1D
Enrichment (based on DNA-array data) of Anatomy Terms in group of genes with variation linked to isolation site (3742 genes) and in group of polymorphic genes that are not linked to isolation site (3965 genes). Significance in –log10(p), only gene classes with group sizes ≥ 6, overlap ≥ 3 genes, and significance ≥ 2.5 are shown. None of the Anatomy Terms were enriched in this group. However Anato…
		Isolation site		Polymorphic by ratio
Anatomy term	Group size	Overlap	Significance	Overlap	Significance
Male gonad	34	4	0.1	17	5
Hermaphrodite gonad	29	2	0	15	4.7
Sperm	52	4	0	22	4.5
Seam cell	376	49	0	101	3.9
Vulval muscle	562	52	0	142	3.8
Body wall musculature	972	112	0	229	3.5
Spermatheca	424	49	0	109	3.4
Pharyngeal muscle cell	223	20	0	62	3.1
Gonad	235	27	0	64	3
Uterus	148	17	0	43	2.8
Gonadal sheath cell	166	17	0	47	2.8
Oocyte	98	12	0	30	2.6

## Sheet: S1E
Enrichment (based on DNA-array data) of GO terms in group of genes with variation linked to isolation site (3742 genes) and in group of polymorphic genes that are not linked to isolation site (3965 genes). Significance in –log10(p), only gene classes with group sizes ≥ 6, overlap ≥ 3 genes, and significance ≥ 2.5 are shown. For GO terms we found glycoprotein catabolic process, voltage-gated potas…
		Isolation sites		Polymorphic by ratio
GO terms	Group size	Overlap	Significance	Overlap	Significance
Cytoplasmic mRNA processing body	13	7	3.3	3	0.6
Glycoprotein catabolic process	22	17	10	3	0.2
Locomotion	1307	154	0	302	3.8
Lysosome	14	7	3	3	0.6
Ovulation	24	3	0.2	10	2.6
Positive regulation of locomotion	148	20	0	46	3.7
Regulation of cell migration	40	1	0	17	3.7
Transforming growth factor beta receptor signaling pathway	13	2	0.4	8	3.9
Unfolded protein binding	42	7	0.3	15	2.5
Voltage-gated potassium channel activity	56	23	5	17	1.8
Voltage-gated potassium channel complex	53	23	5.5	16	1.7

## Sheet: S1F
Variation in hybridization intensities between wild-isolates of the C-type lectin (clec-) genes. Array ID column shows the spot ID and Gene Name shows the public names. Wild-isolate names are shown above each column. Values are log2 ratios of the individual intensities with the mean intensity of all lines.
Array ID	Gene Name	JU1511	JU1516	JU1522	JU1523	JU1581	JU1582	JU1807	JU1937	JU1938	JU1939	JU1940	JU1941	JU1942	JU1943	JU1944	JU1945	JU1946	JU1947	JU1948	JU1949	JU1918	JU1919	JU1793	JU1920	JU1921	JU1922	JU1923	JU1924	JU1925	JU1926	JU1927	JU1928	JU1929	JU1930	JU1931	JU1932	JU1933	JU1934	JU1935	JU1936	JU314	JU396	WN2001	WN2002	WN2003	CB4856	N2
31369	clec-1	0.0148166	0.0227397	-0.364825	-0.00432168	-0.117346	0.412869	0.185823	-0.0590537	0.230052	-0.174883	0.192265	0.266771	0.204324	-0.119927	-0.29295	-0.282567	-0.419319	-0.0658695	0.108721	0.0592847	-0.0911389	0.0740655	-0.531326	0.256138	0.145124	-0.256485	0.261305	0.204318	-0.0230029	0.185878	-0.00205944	0.113438	-0.290528	0.228467	-0.207626	-0.101376	-0.230449	-0.24501	-0.0422313	-0.103347	-0.326706	0.307223	0.2129	-0.198129	0.194017	-0.183825	0.0875868
17547	clec-10	-0.0793755	0.0094819	-0.0635883	0.0821737	-0.0211378	0.039174	-0.0607942	-0.0428754	0.101643	0.0976161	0.124316	0.0896811	-0.0590874	0.0244787	0.0218772	0.163547	-0.0476845	-0.0843088	-0.0274444	0.0858476	0.00115984	0.0340266	0.0276119	0.0870693	0.126793	0.0344917	-0.0528841	0.0146421	0.0501569	-0.061603	0.052485	0.0883368	0.0468312	0.0870792	0.174474	0.0235303	0.103968	0.111862	0.116742	-0.00434194	-0.167912	0.0887837	0.0886248	0.00205197	-0.00508215	-5.3656	-0.119985
16219	clec-100	-0.0374199	0.24862	0.226253	0.129472	-0.150557	0.142956	-0.0276425	0.000247761	0.115194	-0.299958	0.0765121	0.117197	0.249313	-0.0624082	-0.0751894	0.0616732	0.133658	0.268487	0.0492495	0.201064	0.218509	-0.0427506	-0.262825	0.121824	0.0714756	-0.134426	0.176726	0.0501007	0.07267	-0.168771	-0.108633	0.170645	-0.210996	0.143897	-0.152466	-0.0077757	0.143328	-0.0296585	0.0540252	-0.175231	-0.292142	-0.169459	-2.79288	-0.037464	0.0288751	0.0449688	0.00417064
11727	clec-101	-0.0102326	0.22682	-0.0244414	0.00340363	0.0360516	-0.149485	-0.233229	-0.024163	0.0323181	0.0409973	-0.011568	-0.0621751	-0.0126986	0.164534	0.0777419	-0.107001	-0.00146528	0.14612	0.00472125	-0.00129618	0.153358	-0.156651	0.124082	0.111886	-0.0113628	0.0413097	0.0423537	-0.0418974	-0.207924	-0.020119	-0.0828837	0.123348	0.117505	-0.00256755	0.0234847	-0.0183169	-0.0189467	-0.156105	0.0465156	0.0022885	0.0321597	0.0162099	-0.146942	0.000933782	-0.245943	-0.0791755	0.0901487
34026	clec-101	-0.0685649	0.00792396	-0.170306	0.0809013	-0.0272569	-0.0713628	-0.0900876	0.0474978	0.0503685	-0.0176094	-0.0629511	0.204654	-0.0361072	0.137289	0.0828879	-0.327411	-0.0590478	0.0181222	-0.077978	0.14684	0.0754848	0.0780239	0.120259	0.0341606	-0.0130293	0.166387	0.0394337	-0.0447545	-0.0153597	0.0146482	-0.136782	0.0341099	-0.114932	0.011593	0.0638807	-0.140061	-0.111891	-0.158229	-0.0649273	0.0570014	0.0587016	0.0509227	-0.141155	0.0449976	-0.118925	0.108706	0.158891
5546	clec-102	-0.181645	-0.128861	0.100233	0.289628	-0.252592	0.0276211	-0.0253017	0.0859404	0.244799	-0.29705	0.129303	-0.047082	0.111866	0.030258	-0.112059	-0.0481593	0.190167	0.0976403	0.101144	-0.166073	-0.0747828	-0.186119	-0.197381	0.0177879	-0.0664064	-0.0999964	0.227247	0.166309	-0.0852094	0.0988798	-0.166507	0.089625	-0.16146	0.0531583	-0.230824	0.177313	0.281225	0.125146	0.0242034	0.0733661	-0.279438	0.0274233	-0.197949	0.0331627	0.0100283	-0.183626	-0.00059612
36031	clec-103	-0.00907214	0.0145219	0.111643	0.125129	-0.0413983	0.105492	-0.109214	0.0371236	-0.0182362	0.0318376	0.0825559	0.143778	0.0869318	0.185869	-0.0167712	-0.0453324	0.0716676	0.073089	-0.0173184	-0.0168713	-0.0547452	0.0321513	0.0838619	-0.0057598	-0.103318	0.034894	0.0529194	-0.022327	-0.256884	0.0868412	-0.0682928	-0.120008	0.0536376	0.0573529	0.067163	-0.0969914	-0.0765918	-0.0894055	-0.039302	0.0599704	0.100252	0.0663302	-0.0203389	0.0929692	-0.0515922	-1.45042	0.208925
26490	clec-104	0.0238574	0.170445	-0.746519	0.182541	-0.0218773	-0.332338	0.263777	-0.0308773	0.2483	-0.221814	-0.152379	-0.0949103	0.0872032	-0.0429252	-0.133193	-0.226518	-0.00311339	-0.539365	-0.186192	0.0232243	0.336195	-0.0724983	-0.191728	0.548147	0.00641677	-0.0712042	0.316839	0.0469633	0.061779	-0.143158	-0.130045	0.311858	0.0378572	0.24166	0.024895	0.0079153	-0.0232201	-0.200888	0.0138425	0.214015	-0.262612	0.0578633	-0.189904	-0.249794	0.0941922	0.24998	-0.133602
22133	clec-105	0.00238119	0.150413	0.04879	-0.0394757	-0.0942533	-0.0283193	-0.108514	-0.145897	0.00603447	0.031737	-0.0165905	0.0518399	0.146074	-0.0335994	-0.179485	0.121097	-0.0996107	-0.105096	0.0153107	0.0971209	0.22558	0.0156463	-0.116107	0.220196	0.0519166	-0.100937	-0.0417003	-0.0188344	-0.0123471	-0.133825	0.0727522	0.0460366	-0.0310255	0.0908271	0.0618156	-0.123606	0.0797849	0.152058	-0.0241078	-0.135119	-0.182161	0.019456	0.0772714	-0.146231	-0.113965	0.123277	-0.0488118
40586	clec-106	0.241161	-0.31978	-0.451171	-0.444819	-0.549279	-0.463494	-0.283951	-0.522003	-0.488233	-0.84281	-0.52369	-0.509501	-0.610635	-0.396986	-0.705939	-0.739953	-0.461853	-0.402433	-0.380746	-0.403291	0.600094	0.717842	0.495735	0.516495	0.39833	0.538408	0.0971381	0.494526	0.344735	0.157508	-0.0584529	0.143203	0.215893	0.209792	0.248227	0.298205	-0.217122	-0.157452	0.125877	0.231803	0.506877	0.0725798	-0.478763	0.232858	0.144111	0.148422	0.363692
8324	clec-107	0.13141	-0.0390445	-0.0677582	0.0198851	-0.0789339	-0.276548	-0.283176	-0.102847	-0.0634604	-0.11233	-0.247314	-0.282885	-0.0473826	-0.11382	0.0455633	-0.0849309	-0.0477548	-0.070747	-0.295368	-0.161535	0.193341	-0.0433548	0.0587194	0.100854	0.083477	0.109482	0.103778	-0.165013	-0.172257	0.0817016	0.213644	0.258081	0.134037	-0.0299525	0.098117	-0.0549935	0.218979	0.100828	0.0511508	0.04484	0.102035	-0.0566521	0.0605606	0.0909025	0.131079	0.133442	0.0200206
7770	clec-108	0.489577	-2.98971	-2.79429	-2.29468	-3.30826	-3.03202	-1.99643	-2.64072	-2.49233	-3.39206	-2.83344	-3.19191	-2.79416	-2.49633	-2.61744	-2.74734	-3.19766	-2.90958	-3.27886	-2.99763	1.04415	1.21125	0.593025	0.851342	0.900282	0.844728	0.218776	1.14605	0.122174	0.537842	0.593077	0.645608	0.527115	0.700608	0.50594	0.697965	0.6669	0.66215	0.43791	0.551073	0.518029	0.593613	0.539368	0.677031	0.585155	0.467716	0.627219
27972	clec-109	-0.0577372	0.0623747	0.283725	0.119421	-0.0175723	0.0599182	0.195209	0.196687	0.128597	-0.026378	0.0670943	0.234091	0.149726	0.127549	-0.0711375	0.146511	0.380718	0.137315	-0.0176039	-0.0188542	-0.124586	-0.193496	-0.19143	-0.133773	-0.293056	-0.312653	0.151742	-0.0901672	-0.0881203	0.009618	-0.0828567	-0.203286	-0.179151	0.126266	-0.201399	-0.0337594	0.0436751	0.0586441	-0.100961	-0.0107967	-0.254379	-0.0483308	0.0138913	-0.0777411	-0.15365	-0.0651777	-0.0183986
41844	clec-109	0.0117984	0.0862454	0.105019	0.289871	-0.257632	0.236509	0.182089	0.27423	0.297304	-0.095634	0.0768615	0.24401	0.142078	0.167201	-0.0796418	0.0884144	0.309723	0.000150076	0.0933305	-0.000832373	-0.311607	-0.200206	-0.300895	-0.257	-0.253819	-0.33515	0.130071	-0.0608809	-0.188088	-0.0210179	-0.164344	-0.212126	-0.114031	0.0646608	-0.238045	-0.0145195	0.14141	0.0167524	-0.244156	-0.0516636	-0.114828	0.00101524	-0.0529225	0.0475376	-0.126349	-0.00763516	0.184169
6618	clec-11	-0.0804841	0.101058	0.0732367	0.0794109	-0.0600031	-0.0388649	-0.0679645	0.00466843	0.0484816	-0.0199991	0.0418726	0.0273917	0.00838504	0.0655325	0.073295	0.140435	-0.0264355	0.128367	0.0929668	-0.044224	-0.0238282	-0.0682689	-0.0292482	-0.0655422	-0.0264941	0.00427311	0.0687532	-0.0696494	-0.13507	0.0411269	-0.0625434	0.0180212	-0.0640362	-0.0188162	-0.00988354	-0.0199889	0.024549	-0.0932888	0.116768	0.0610602	-0.0021355	0.0394484	-0.315915	-0.00939336	-0.121071	0.0111119	0.0998678
27136	clec-11	-0.0998521	-0.0220357	0.174772	0.0638373	-0.0751158	-0.0414381	-0.13164	-0.023017	0.0500991	-0.00329845	0.0587889	0.0842823	0.0186648	0.0947513	-0.0784924	0.135878	0.0372334	0.135085	-0.0212467	-0.0473409	-0.0552966	0.0743908	0.0231344	-0.0312096	-0.00301568	-0.0556706	0.0122122	-0.00585568	-0.0820177	-0.0678734	-0.0394364	-0.216907	0.0296375	0.102674	0.0950974	-0.0640456	-0.0112987	0.111824	0.0614014	-0.0855146	-0.12918	0.00827542	-0.21709	0.0277038	-0.11573	0.151742	0.0465496
36802	clec-11	-0.0987412	0.000880813	-0.0469535	0.0902963	0.0474706	0.0147045	0.00241362	-0.0100073	0.0854199	0.0205018	0.0826673	0.0168303	0.0106371	0.12934	-0.0616536	0.00123808	0.0990464	-0.00390606	0.0786119	0.0542688	-0.0103942	-0.0766412	0.0919469	-0.1157	-0.105227	0.0488977	-0.120135	0.0102763	0.00236733	0.0416031	-0.103052	0.00599064	-0.128181	-0.038237	-0.100668	0.110336	0.0563435	-0.0305374	0.0183193	0.0282377	0.0597006	0.0934394	-0.237875	0.0275372	-0.0968779	-0.140924	0.0942422
29019	clec-110	0.0183896	-0.0189151	-0.0388609	-0.0918524	0.041733	0.0222836	0.106908	0.0760418	0.0299642	0.0616026	0.0363046	0.0944752	0.108048	0.202408	-0.0918362	-0.0448258	0.108482	-0.0296353	-0.00974073	-0.0112152	0.0686371	0.0512989	0.122651	-0.000448928	-0.052754	-0.109594	-0.115849	-0.0480546	6.13378e-05	-0.0961242	-0.0325652	-0.19927	0.0947466	0.0533537	0.0910359	0.0415454	-0.159739	-0.0808556	-0.0551933	-0.0291328	-0.0967971	-0.0477215	0.0143121	0.022449	-0.0901001	-0.0346746	0.0139331
36981	clec-111	-0.0778746	0.0587573	0.0593044	0.00861373	-0.0737623	-0.118285	-0.180381	0.00628934	0.11696	-0.215863	0.0450376	0.141776	-0.0682301	0.0911481	-0.0570232	-0.139376	0.134054	0.0973156	0.0565092	-0.0302155	0.0272252	0.0137852	-0.0211021	-0.016039	0.0467057	0.0641364	-0.0110153	0.125484	0.0128177	0.0423266	-0.172232	-0.00718491	-0.129136	0.0560447	-0.0499142	0.143671	0.184192	0.0472748	0.00258858	0.0232823	-0.000885506	-0.0622656	-0.272988	0.0300137	-0.300896	-0.0858528	0.253189
23899	clec-112	-0.215989	0.124909	0.00155739	0.0956776	-0.143569	-0.223556	-0.0498344	0.0772799	0.25686	-0.250793	0.0584561	0.208352	0.0689561	0.107527	0.0019566	-0.0338298	0.143032	0.194209	0.023975	-0.0306986	0.00392186	-0.329927	-0.198255	0.0785724	-0.113909	-0.0723113	0.233693	0.0884755	-0.122703	-0.131832	-0.0774574	0.0814103	-0.0785089	0.16855	-0.0554459	0.26268	0.0842622	0.0483123	0.168158	-0.0315851	-0.253357	-0.0405502	-0.250064	-0.0739401	-0.219267	0.0548324	0.0136623
33408	clec-113	-0.066869	0.00173885	0.0315823	0.164031	-0.173551	0.0721217	0.0940532	0.134383	0.163737	-0.185709	-0.000741733	0.190679	-0.0860117	0.0448314	-0.0890823	-0.211209	0.201419	0.1548	0.0210324	0.00492572	-0.117202	-0.0987469	-0.160464	-0.120807	-0.0431455	-0.0573308	0.0547614	0.0920092	0.0276274	0.0265064	-0.162383	-0.0713967	-0.130483	0.059602	-0.139941	0.0939693	0.150405	-0.0565195	-0.0771497	-0.0163703	-0.116932	0.0737378	-0.0403309	0.142248	-0.0519209	-0.10342	0.170374
16947	clec-114	-0.414318	0.320226	0.153929	0.403311	-0.125725	0.185981	0.163982	0.0731824	0.294355	-0.0442198	0.206024	0.298642	0.296416	0.0100741	0.0317708	0.316705	0.154504	0.102131	0.118443	0.239028	-0.0666105	-0.256147	-0.389275	-0.0853908	-0.124445	-0.214336	-0.0402603	-0.204322	-0.143134	-0.292661	-0.266557	-0.0802737	-0.45582	0.0200006	-0.00149155	-0.366888	0.174702	-0.0280253	0.019654	-0.20409	-0.553452	0.075067	0.0479813	0.0553875	0.152659	-0.0631111	-0.317701
35266	clec-115	-0.244468	0.223609	-0.215691	0.192976	-0.127107	-0.0996186	0.26825	0.166979	0.265026	-0.175458	0.0473897	0.155177	0.0192571	0.22441	-0.161457	-0.285788	0.218815	0.136637	0.0900185	0.0685989	0.0663211	-0.221639	-0.176976	0.097855	-0.297634	-0.215056	0.209779	0.131081	-0.0601819	-0.0149729	-0.266763	0.124882	-0.264948	0.14728	-0.251871	0.203143	0.0300143	-0.211835	-0.0194394	0.0868117	-0.112765	0.0169178	-0.288916	0.0528943	-0.158615	-0.0376155	0.16167
39037	clec-116	-0.050573	0.216535	-0.104082	0.124517	0.0634988	0.110992	0.18277	0.084956	0.066099	-0.1015	0.0241376	0.113378	-0.208352	-0.0132357	0.0170905	-0.353955	0.0450301	0.0762429	0.0856129	0.234984	-0.032875	0.00486778	-0.174482	0.0552683	-0.0734204	0.0108243	-0.0884319	-0.0543316	0.127453	-0.121709	-0.0507243	0.147317	-0.1097	-0.0739323	-0.109858	0.0332094	-0.059051	-0.21069	-0.150228	0.0699441	0.0273468	0.0223341	-0.121196	-0.0625133	0.0332781	0.0968685	0.029864
35170	clec-117	-0.182471	-0.0859194	-0.116663	0.13092	-0.134633	0.111371	0.142499	0.104165	0.0655321	-0.0595437	0.0795139	0.162265	0.0373698	0.127441	-0.0933713	-0.0828812	0.0668666	-0.101246	0.0409535	-0.0174533	-0.0767289	0.0112459	0.0108014	-0.00396763	-0.131966	-0.0813982	0.0772278	0.0304268	0.0669926	0.108308	-0.192087	-0.208477	-0.0329253	0.118861	-0.132668	0.051498	-0.103618	-0.085049	0.0292822	-0.0262402	0.00160692	0.010598	-0.0596025	0.131663	0.00468396	-0.0894977	0.208746
41521	clec-118	-0.199009	0.0199951	-0.175115	0.183144	-0.144693	-0.123186	-0.0918344	-0.032424	0.0542463	-0.141269	-0.0756149	-0.0908025	-0.200439	-0.211658	0.0351052	-0.277527	-0.100468	-0.231054	-0.186494	-0.0297581	-0.0390571	-0.0181869	-0.170707	0.065048	0.0248438	0.0124523	0.0674204	-0.230074	-0.142173	-0.198572	-0.200577	-0.00184544	-0.110804	-0.113194	0.0131578	-0.320273	0.0127626	-0.245967	-0.28424	0.0093296	0.346035	0.029177	0.833409	0.521947	0.526501	0.313925	0.371804
24296	clec-119	0.059881	0.00520101	0.105021	0.0516017	-0.0325225	-0.0488785	0.0145883	0.161743	-0.0470055	-0.0230159	0.0168108	0.0129079	-0.109788	0.0477802	0.0433228	0.051435	0.141808	0.107504	-0.0941418	0.0955369	0.0340372	-0.101639	0.00483125	0.0721891	-0.106718	0.0988404	0.00191989	-0.0350915	0.00927072	-0.100953	0.215217	0.136438	-0.0243915	0.0519629	0.0929001	-0.0152255	0.0705834	0.103673	0.0771104	-0.0631291	-0.326588	0.0156739	-0.171364	-0.344962	-0.337081	-0.159101	0.0186783
41961	clec-119	0.096121	0.118891	0.0525236	0.138349	-0.0738349	0.0347171	0.0930076	0.137933	0.174545	-0.0165115	-0.00183836	0.0684744	-0.103177	0.0346863	0.0346155	-0.11005	0.127016	0.145363	-0.0207075	0.0736183	0.0477177	0.0690714	-0.074655	0.0345888	-0.0115746	-0.000521441	0.08736	0.0060502	-0.014206	-0.0705748	0.0156092	0.0573346	-0.0102253	0.0240626	-0.000399891	-0.0127131	-0.014851	-0.124867	0.00774832	0.0540065	-0.28894	0.0181282	-0.357016	-0.349031	-0.318611	-0.208599	0.183001
32740	clec-12	-2.57272e-05	0.0217961	-0.0185222	-0.0618048	0.0716466	-0.129322	-0.0184109	-0.168105	-0.0428126	0.0707179	-0.0583643	0.0629493	-0.00802012	0.120696	0.12159	-0.267751	-0.250702	0.0640941	0.0421982	0.142883	0.183752	0.186296	0.176645	-0.0604551	0.0250193	0.133452	-0.00793548	-0.0197993	0.178246	0.0167953	-0.10711	0.0223009	-0.0116497	0.0154778	0.168606	0.0465318	-0.269044	-0.244853	-0.152248	0.184673	0.198707	-0.0899329	-0.664174	-0.0149793	-0.0521108	0.0412961	0.0488611
37125	clec-120	-0.273689	0.0644315	-0.291865	0.00066915	-0.00227601	-0.0537696	0.0895777	-0.00662078	-0.0210494	0.0126126	-0.0334615	0.0641204	-0.0876123	0.0508425	0.0221664	-0.113225	-0.0605877	-0.129459	0.0444636	0.21412	0.0668598	0.146361	0.140604	0.0933856	0.0029463	0.124799	-0.0819557	0.0641433	0.222783	0.0596927	-0.0336931	0.0427156	0.0380725	0.00464092	0.0628339	0.0692937	-0.079844	-0.2446	-0.172262	-0.0687501	0.240656	-0.114668	-0.288766	0.0304065	-0.169335	-0.0504964	0.154996
11656	clec-121	-0.0346017	0.174113	0.209114	0.0162715	-0.0453941	-0.217488	-0.322497	0.0612672	0.0165809	-0.158806	-0.0932479	0.108847	0.0184199	0.0947153	-0.106025	0.0683847	0.085089	0.158387	-0.11919	0.0869976	0.13561	-0.107858	-0.0623406	0.0630911	-0.030815	-0.0304401	-0.0373989	-0.0822876	-0.355659	-0.039984	-0.105576	0.0771498	-0.00818172	0.137569	0.0286733	-0.0917169	0.294336	-0.010089	0.0351077	0.0289958	0.0415295	0.0478636	-0.144868	-0.0843051	-0.274115	0.147774	0.147644
39278	clec-122	-0.157003	0.065512	-0.143713	0.156144	-0.144356	0.0504861	-0.0823066	0.170015	0.22019	0.00461366	0.081387	0.295809	-0.154973	0.0393227	0.0895485	-0.416677	-0.00214406	0.0649041	-0.0890363	0.200877	-0.0364926	0.0526564	-0.154622	0.126811	0.113694	0.0523209	0.158847	0.206283	-0.32916	0.129951	-0.273072	-0.0882408	-0.0815291	0.193872	0.0142468	-0.101591	-0.170812	-0.330277	-0.154841	0.154055	0.0352796	0.0633157	-0.199784	-0.0336325	-0.154917	0.0529245	0.100554
10375	clec-123	-0.062297	0.125624	0.155841	-0.0136253	-0.0611394	-0.255182	-0.138777	0.015585	0.0018159	-0.123745	-0.118279	0.0202642	-0.0321886	0.0942755	-0.049293	0.0324598	0.0855014	0.128836	-0.116706	-0.0391415	0.21108	-0.0489241	0.00293656	0.0511285	0.0230002	-0.00935268	-0.0927931	-0.0937669	-0.0645011	-0.126643	-0.00467267	0.167154	0.0503139	0.0343905	0.00519474	-0.0401479	0.162346	0.0194028	0.0135006	0.0187438	0.16145	-0.0136214	-0.0273955	-0.0655482	-0.307301	0.0434109	0.108381
1933	clec-124	-0.0893018	0.00585011	0.0166847	0.22779	-0.374818	0.0625563	0.243645	0.325807	0.269264	-0.30261	0.0666664	0.183525	0.153938	0.0300684	-0.171059	-0.16857	0.191377	0.18965	-0.0227332	-0.0168887	-0.0814271	-0.32686	-0.307366	0.185726	-0.0760118	-0.0822695	0.271277	0.0385774	-0.213272	0.00871192	-0.194705	-0.0148531	-0.219706	0.330555	-0.190693	-0.00261308	0.0995246	-0.0870533	-0.0900915	0.0547689	-0.321441	0.171747	-0.0451026	-0.0121751	-0.089542	-0.17571	0.0190515
25512	clec-125	0.106826	0.191434	0.220338	0.0353667	0.112293	-0.0474062	0.01663	-0.224057	-0.0818473	0.0315764	-0.100647	-0.0246636	-0.0724325	-0.0914931	-0.0152478	-0.00674063	-0.143086	0.108488	-0.0735198	0.187188	0.183087	0.0634339	-0.0854812	0.166072	-0.0153461	-0.054833	0.0328536	-0.152858	0.116029	-0.263412	0.0486185	0.135796	-0.0175465	-0.0588206	0.0135144	-0.20385	0.115214	0.0255629	-0.121777	-0.0401218	-0.106282	-0.0541339	-0.013492	-0.183193	0.0435096	0.122423	-0.0361431
40239	clec-126	-0.284758	-0.064257	-0.168782	0.372545	-0.209727	0.195453	0.1091	0.191392	0.259328	-0.0787198	0.166114	0.309529	-0.0379762	0.0111501	0.0430073	-0.429558	-0.00813263	0.121484	0.05323	0.131966	-0.0899979	0.0502832	-0.187618	-0.0425529	-0.0161995	0.167829	0.229128	0.185546	0.022624	0.15432	-0.419551	-0.0718696	-0.419695	0.160992	0.0666339	-0.194631	-0.102767	-0.371796	-0.154694	0.0801106	-0.278074	0.264491	-0.192654	0.0881809	-0.0275877	-0.312664	0.0885673
29457	clec-127	0.0595092	0.0557926	-0.217986	-0.0761228	-0.00334818	-0.111129	-0.0953092	-0.0518173	-0.0654161	0.0531951	-0.0844493	0.045559	0.0110729	0.0205333	0.0201317	0.141417	-0.00208106	-0.351618	-0.154436	0.0216625	0.14704	0.182119	0.0801993	0.125643	0.149393	0.0435084	-0.0742453	-0.0729162	0.0203856	-0.200292	0.0351343	-0.113268	0.132506	0.017052	0.194226	-0.107691	-0.105658	-0.0138395	0.0276052	0.0510692	-0.00745071	-0.0444292	0.0433624	-0.0264119	-0.0388535	0.191669	-0.043264
17823	clec-128	-0.0432224	0.17245	-0.0184863	-0.103535	-0.0626363	-0.118576	0.159349	-0.0390733	0.0593929	-0.0648916	-0.0241301	0.0327857	0.183869	-0.0772607	-0.124882	0.0365248	0.0628972	0.113948	0.0642801	-0.00468305	0.192959	-0.114799	-0.193514	0.0765247	-0.0222782	-0.114902	-0.00283651	0.0316916	0.0255197	-0.131329	0.0114369	0.209453	-0.113385	0.114987	-0.117602	0.0822172	0.179483	0.0354221	0.113846	-0.150121	-0.203629	0.0182422	-0.0530456	-0.0925971	-0.143114	0.0490568	-0.0808042
20030	clec-129	0.107722	0.13652	0.0249889	-0.124677	0.147308	-0.0725793	-0.0847624	-0.0465962	-0.098657	0.0431111	-0.0230088	0.0768195	0.000503655	0.0805546	0.0236981	-0.100975	0.0468692	-0.0421308	-0.0837911	0.13612	0.0857993	0.151385	0.150259	0.143599	0.0737821	0.0120442	-0.0880414	-0.0746732	-0.00960946	-0.133453	-0.0835539	-0.098051	0.137467	-0.00104465	0.0493256	-0.137485	-0.0949641	-0.0815113	-0.0811247	-0.00950953	0.105568	-0.0332863	0.0482884	-0.116506	-0.167365	-0.118538	0.0804735
25481	clec-13	0.613559	-5.77715	-5.8257	-3.01063	-6.28714	-5.51712	-2.60729	-3.12401	-3.08818	-4.20461	-3.10798	-3.70747	-3.41725	-3.12228	-3.09686	-3.30835	-6.39573	-5.85881	-5.83928	-5.36637	1.30006	1.38802	0.676107	1.21649	1.20842	1.16328	0.421368	1.47308	0.165656	0.310913	0.568751	0.557525	0.725431	0.788112	0.72845	0.67305	0.888079	0.820367	0.744946	0.331579	0.570884	0.450081	-4.58466	0.724409	0.695263	-2.85275	0.735947
4511	clec-130	0.0626138	0.175971	-0.198753	-0.0272538	0.00702722	0.0248876	0.234376	-0.0257288	0.126896	-0.124474	-0.103279	0.0242047	0.0767821	0.017642	-0.157006	-0.32168	-0.0420463	0.0233506	0.0372909	0.029242	0.132342	-0.0795472	-0.190476	0.225265	-0.0327978	-0.151046	0.0998527	0.0102571	0.0333281	0.00141346	0.023317	0.160843	-0.0199546	0.119764	-0.105594	0.177944	-0.0230246	-0.195237	-0.134168	0.0280717	-0.0793804	0.0480661	-0.12015	-0.035691	-0.0346556	0.0143072	0.0697658
10186	clec-130	0.0319125	0.163869	-0.0325661	0.0423561	-0.00396471	-0.0477704	0.0699908	-0.0404697	0.044157	-0.0979938	-0.115415	-0.00437443	-0.0545135	0.116492	0.0132986	-0.195257	0.000620983	0.130735	0.0408025	0.0746063	0.104898	-0.108545	0.0200011	0.0492402	-0.0720867	-0.0952727	0.109163	0.0628875	0.0563652	0.0108464	-0.0193834	0.118308	0.00953152	-0.0278956	-0.252403	0.193821	-0.0702452	-0.132756	-0.0264437	0.135179	0.0175469	0.016994	-0.115292	-0.0152441	-0.0388184	-0.227168	0.0134064
26533	clec-130	-0.0445874	0.120504	0.123473	-0.023651	-0.032549	-0.106934	-0.028232	0.000218777	0.00544416	-0.114607	-0.0107357	0.08804	-0.0202659	0.205132	-0.105338	-0.0517823	0.0869287	0.126161	-0.0136311	0.0629467	0.0983062	0.088608	0.165072	0.0443677	-0.0646204	-0.109073	-0.016617	-0.0260283	0.012961	-0.0655631	-0.0376483	-0.0389032	0.029862	0.0636611	0.0469831	-0.12521	-0.15513	-0.0961788	0.00394283	-0.0221048	-0.0342811	-0.0478008	-0.0952216	-0.107189	-0.100207	0.0802077	0.124602
28817	clec-130	-0.13523	-0.0592054	0.0954882	0.0590197	-0.236742	0.0155236	0.015099	0.170997	0.195208	-0.135643	0.118516	0.200261	0.0251819	0.138068	-0.0677058	-0.206683	-0.0243755	0.147003	0.0537178	-0.0472666	-0.0663607	-0.0657598	-0.0357014	-0.0943985	0.0102601	0.00805225	0.0470339	0.0887572	-0.0138207	0.207731	-0.144047	-0.142046	-0.166323	0.140147	-0.0498473	-0.0203239	-0.00540023	-0.0587635	-0.0731605	0.100251	-0.159058	0.104406	-0.00234052	0.0481075	-0.12859	-0.141845	0.087321
21113	clec-131	-0.140084	0.0626466	-0.0429605	-0.0107456	-0.123241	0.000437827	-0.0256973	0.0197003	-0.00087466	-0.0192485	0.0303465	0.147945	0.047186	0.0602916	-0.052879	0.0855821	0.070359	-0.0319843	0.0356302	0.0185918	0.0100553	-0.156804	-0.0121593	0.097809	-0.0380456	-0.2589	0.0174558	0.0200368	-0.0367287	-0.055121	-0.0284621	-0.129182	0.0507175	0.159951	0.130032	-0.0526123	-0.0274279	-0.0186476	0.0551701	-0.0601048	-0.0679932	0.0036216	-0.0188293	-0.0130626	-0.140635	0.21614	0.101441
29293	clec-132	0.0745851	0.0827795	-0.367298	-0.0347293	0.00322383	0.058911	0.107916	-0.061425	0.0455298	0.0453212	0.040466	0.0966481	-0.0166101	0.00316109	-0.079416	-0.068149	-0.00809163	-0.30509	-0.0782378	0.061172	0.0645763	0.0936728	-0.0192611	0.191359	0.0814552	-0.0804951	-0.0824826	0.00713484	0.140944	-0.0940264	0.0290466	-0.058303	-0.00169525	0.0986195	0.0920272	-0.00282602	-0.152877	-0.135938	0.0049228	-0.119013	-0.0110046	-0.0376408	0.0269796	-0.0276269	0.000615442	0.19878	0.01804
40246	clec-133	-0.266771	-0.115513	-0.154937	0.17863	-0.0526972	0.0681348	-0.0176292	0.240912	0.0538721	0.116628	0.168653	0.11933	-0.197043	-0.172427	0.164841	-0.0249203	-0.00362051	-0.150296	-0.0482474	0.131901	-0.0661083	0.00555359	-0.114799	0.0126283	0.0210901	0.229591	0.0434933	0.0606347	0.0792156	0.0211566	-0.26066	-0.089051	-0.0612831	0.0370068	0.0344329	-0.026663	0.0138364	-0.124873	0.0496263	-0.0727296	-0.00540441	0.107776	-0.0384408	0.00555758	0.0139724	-0.0741968	-0.0525536
34394	clec-134	-0.011439	0.00807978	-0.0585159	0.0685747	-0.165232	0.0233903	0.0849035	0.0318065	0.0309561	-0.0114984	0.0170425	0.149106	0.032232	0.121592	-0.120606	0.0523652	0.126837	-0.153693	0.00850907	0.0378496	0.0278053	0.00525519	0.0364901	-0.0117955	-0.0642214	-0.164138	0.017351	0.0508668	0.103847	0.00833241	-0.13472	-0.230618	0.0377176	0.0412609	-0.129211	-0.00412386	0.0936959	0.0648345	-0.000201143	-0.0226588	-0.0909948	-0.0277764	-0.0765623	0.0416648	-0.0374225	-0.0686934	0.145989
36533	clec-135	-0.0482725	-0.0328351	0.125836	0.06857	-0.0280942	0.0325567	-0.284172	-0.124115	-0.113982	0.023789	-0.0170463	0.0163868	-0.0467807	-0.00700111	-0.0263831	0.165828	-0.0358954	-0.104569	-0.102894	0.09562	-0.0982867	0.0928087	0.0151841	-0.0290008	-0.0200676	0.110059	-0.0767444	-0.0713069	0.0246416	-0.0363561	-0.0904883	0.0115966	0.0498321	-0.0476428	0.108124	-0.115662	0.164276	0.121692	0.00218941	0.0550105	0.0555132	0.00478667	0.111454	-0.0539479	-0.0184439	-0.0312163	0.0840439
19997	clec-136	0.0235667	0.156246	-0.095434	-0.129015	-0.0215873	-0.122841	0.0619723	-0.00913248	-0.0669139	0.0259916	0.0209122	0.00544215	-0.0740961	0.144041	0.0993089	-0.126194	0.104603	0.0200614	-0.0411232	0.148035	0.0766335	-0.0138403	0.130277	0.0455358	-0.0508131	-0.229117	-0.0281312	-0.0877453	-0.0262822	-0.162812	0.0345605	-0.0460208	0.131668	0.0421417	0.188627	0.0137566	-0.21279	-0.142753	-0.0626385	0.0702499	0.0666937	-0.0677921	-0.0625662	-0.0181466	-0.0847402	0.263981	-0.0677358
40712	clec-137	0.306665	0.243126	-0.0472609	-0.0258982	-0.0774481	-0.182033	0.204596	0.0740589	0.134349	-0.00734045	-0.064875	-0.0530649	-0.0157704	0.0110144	-0.0909978	-0.165537	0.14708	-0.00202801	-0.0121982	-0.107134	0.151491	-0.0677606	-0.146253	0.0356316	0.00313782	-0.197968	-0.0388463	0.0441828	0.0877711	-0.111838	-0.0283849	0.0629282	-0.105905	-0.0910311	-0.180358	-0.0537178	0.00939316	-0.0824674	-0.14214	0.135339	-0.0106764	-0.0163171	0.090379	-0.168826	0.152547	0.153416	0.0225712
33119	clec-138	-0.133828	0.0556921	-0.60472	-0.0198773	-0.0982668	-0.0549488	0.195657	0.109745	-0.0147169	0.139127	0.0355042	0.0879375	0.000913189	0.0818333	0.176709	-0.0326529	0.0441728	-0.598115	-0.101885	0.107222	0.202015	0.103864	0.048247	0.103338	-0.0194295	-0.0567208	0.0451266	-0.0761741	0.131724	-0.117554	0.033934	0.00434567	0.0363421	0.032744	0.146569	-0.117981	-0.163158	-0.161854	0.0255556	0.000996387	0.0259843	0.00531136	0.0232838	-0.0228339	-0.00962072	0.133136	-0.0936269
36173	clec-139	-0.0399173	0.00551848	-0.433654	0.0609006	0.0723209	0.0698895	0.0998553	0.226267	-0.0466412	0.06642	0.00178728	0.0600929	-0.112567	0.0252197	0.0872019	0.00392207	0.422216	-0.488765	-0.0937232	0.0862352	0.0164907	0.029542	-0.0213767	-0.0645473	-0.070266	-0.0995262	0.0119055	-0.125834	0.0999712	-0.0209888	0.0847881	0.126138	-0.0213537	-0.0860006	-0.00227296	-0.170218	0.198324	-0.00576628	0.00456258	-0.125119	-0.099276	-0.0754896	-0.00817407	0.101074	-0.00757272	0.0733883	-0.133662
15101	clec-14	0.834277	-4.39231	-4.3817	-2.33363	-4.68097	-3.97665	-2.11532	-2.71286	-2.8652	-3.64428	-2.84916	-3.50125	-3.12485	-3.23351	-2.4975	-3.09553	-4.4745	-4.45627	-4.66645	-3.98158	1.40378	1.36376	0.50297	1.11348	1.02802	0.823218	0.419739	1.26003	0.323281	0.581853	0.854206	0.95187	0.773015	0.822702	0.578048	0.823556	0.764187	0.592552	0.496703	0.699817	0.545462	0.217631	-3.94948	0.540254	0.771956	-2.89315	0.573235
14366	clec-140	-0.00127244	0.191279	-0.0332293	0.0277888	-0.185896	-0.0162128	0.262852	0.129862	0.0871619	-0.129903	-0.00418388	0.0621294	-0.0527393	0.122765	-0.185597	-0.0953982	0.233845	0.0777249	0.0432635	0.00928265	0.0217044	-0.0786094	-0.0876039	0.0355419	-0.199487	-0.266103	0.110685	0.0912433	-0.0218865	0.0172348	-0.039272	0.0640473	-0.0763411	0.115143	-0.246571	-0.0478358	0.097843	-0.0620051	-0.0844311	-0.137184	-0.0689733	-0.0163702	-0.0806557	0.0302999	-0.0465336	0.1068	0.11006
19066	clec-141	0.00221697	-0.122676	-0.246591	-0.238358	0.27399	-0.105991	0.0047148	-0.194909	-0.164	0.186381	-0.0134556	-0.0292447	-0.0607047	0.0666562	0.160796	-0.364353	-0.19269	-0.0406191	0.0302513	0.100011	0.189198	0.185637	0.338004	-0.0159736	0.0238249	0.0483926	-0.154403	0.0102214	0.100812	-0.0158464	0.0862072	0.0565346	-0.0707059	0.0138622	0.298584	0.132978	-0.429388	-0.242251	-0.126065	0.0913176	0.150564	-0.0246932	-0.106047	0.018218	-0.0736456	0.179753	-0.14165
13203	clec-142	-0.153202	0.458856	-0.103639	-0.073815	-0.15699	-0.11878	0.372462	-0.0201739	0.0570385	-0.0376478	-0.0767464	0.0291791	-0.159136	-0.0249458	-0.00377118	-0.0612163	0.213661	0.0905267	-0.0201274	0.181348	0.270384	-0.101765	-0.187139	0.206354	-0.0463437	-0.269812	-0.00180269	-0.0179207	0.169755	-0.287715	0.0178001	0.158218	-0.0752777	0.125666	-0.00386486	0.069633	0.0262206	-0.124179	0.0150434	-0.0268634	-0.261626	-0.0798735	-0.128848	0.0739806	-0.0385529	0.0325555	-0.322807
27744	clec-143	0.0796685	-0.0191358	0.143074	-0.144285	0.0265289	-0.00617793	-0.0485652	-0.0111001	-0.0690525	-0.0224621	-0.0315277	-0.0291839	0.0440835	-0.00794738	-0.119755	0.193903	0.122598	-0.0292903	-0.0176305	-0.0726599	-0.0013375	0.0134704	0.050027	0.0150927	0.0187958	-0.0833579	-0.101555	-0.0767525	-0.00437095	-0.141929	0.127735	-0.096335	0.0698999	0.0254278	0.0843813	-0.0621895	0.0442422	0.147903	0.0299444	-0.100315	-0.14016	-0.0446886	0.144035	0.08207	-0.0992553	0.0679062	-0.0629123
3999	clec-144	-0.0291687	0.0528309	0.0621607	0.000430087	-0.0313414	-0.0803806	0.077233	-0.0378614	0.11195	-0.0131683	-0.0610659	0.00785679	0.0390122	0.0871814	-0.133283	-0.0977214	0.14751	0.0628337	-0.00849025	-0.0425233	0.0688498	-0.0566655	-0.0358492	0.0230825	-0.0382421	-0.144896	0.0353149	0.0400905	-0.0187282	0.0164577	-0.0404503	0.0495155	0.0231253	0.0628082	-0.105422	0.146367	0.162557	0.0685582	-0.0894358	0.0864951	-0.069371	-0.138301	-0.191848	0.0661256	-0.0678899	-0.0833215	0.0123225
35342	clec-144	-0.0199309	0.19407	-0.286609	0.0881251	-0.018442	-0.0717192	0.276526	0.130265	0.106399	-0.0380399	-0.135447	0.0273489	0.0528687	0.0954098	-0.122015	-0.11794	0.215059	-0.190902	0.000706239	0.0618781	0.0834356	-0.0632667	-0.0494925	0.16273	-0.19532	-0.146366	0.0819952	0.0252734	0.0576701	-0.0351122	-0.113941	0.01101	-0.0455281	0.0454087	-0.190861	0.0270089	0.0750649	-0.018168	-0.0675102	0.122057	-0.058156	-0.0781031	-0.0975772	-0.0483656	0.0400586	-0.0633958	0.0804004
7883	clec-145	-0.0791292	0.248476	0.0396411	0.271478	-0.144829	-0.0371222	0.194384	0.0103198	0.128948	-0.149266	0.044223	0.0493442	0.0204543	-0.0907536	0.0109724	-0.0344844	0.00136902	0.175714	0.0369756	0.151678	0.086275	-0.0675093	-0.234969	0.230772	0.0256727	-0.0529909	0.158864	-0.165795	0.0218739	-0.0446642	-0.138717	0.42331	-0.0999375	0.0405938	-0.166437	-0.00701851	0.241222	-0.198905	0.0175169	0.0162104	-0.374026	0.0171552	-0.398554	-0.242957	-0.0447616	-0.0978001	-0.224826
7912	clec-146	0.0362865	0.229052	0.174192	0.00144413	0.0545786	-0.254141	-0.170816	-0.163935	0.0165781	0.111836	-0.0719691	-0.0731364	-0.136376	0.0756213	0.0740554	-0.126109	-0.105736	0.189221	-0.0435875	0.0696097	0.155791	0.0386586	0.0770642	0.0632631	0.10176	0.0961389	-0.1219	-0.164743	0.0262267	-0.20882	-0.0435428	0.202233	0.0789417	-0.0274915	0.217711	-0.0325526	0.0172755	-0.174752	-0.0629758	0.10778	0.132945	-0.0214874	-0.510882	-0.013128	-0.149724	0.0247594	-0.00419233
21835	clec-146	-0.0617387	0.204581	0.0182529	-0.0553705	0.0711088	-0.121825	-0.279651	-0.0400307	-0.0237589	0.0482363	0.128976	-0.0574156	-0.0641608	0.0104906	0.276337	0.0548928	-0.148955	0.0186675	0.0109376	0.17603	0.246613	0.078808	0.147995	0.062138	0.167758	0.314259	-0.123563	-0.266087	-0.0331423	-0.265442	0.0484765	0.0999066	0.119863	-0.467839	-0.00789168	-0.017183	-0.0608638	-0.112219	0.0561791	0.0504022	0.155443	0.0220023	-0.333249	-0.0216237	-0.201975	-0.110148	-0.106138
41929	clec-146	-0.333431	-0.131337	-0.29471	0.287847	-0.276995	0.061057	-0.067803	0.0691534	0.204728	-0.190058	0.0668445	0.281289	-0.241608	-0.0358246	0.123677	-0.505392	-0.136421	-0.00446922	-0.0276003	0.0946253	-0.190144	0.0233411	-0.200968	-0.13377	0.00562424	0.0936277	0.0690159	0.289088	0.0205949	0.273751	-0.301249	-0.0689032	-0.235205	0.102343	0.0521874	-0.129386	-0.149679	-0.187324	0.0636585	0.161141	0.149396	0.216272	-0.346071	0.249918	-0.0178496	0.220686	0.380703
37021	clec-147	0.0133843	-0.0894919	-0.149709	0.195029	-0.0317033	0.0802929	0.177312	0.0784779	0.0107513	-0.021496	0.012647	0.151494	0.00117334	0.0427604	-0.0982106	-0.11448	0.118948	-0.165797	0.0319946	-0.0351097	-0.125649	-0.0328567	-0.0233436	-0.0388304	-0.188876	-0.0462509	0.0758902	0.12115	0.19635	0.122172	-0.178486	-0.157713	-0.0990789	0.0461401	-0.127001	-0.0487255	-0.0115323	0.0481307	-0.0899742	-0.0405265	-0.0795016	0.0350533	-0.037611	0.222524	0.0537289	-0.108241	0.122334
4961	clec-148	0.198609	0.108886	0.220175	0.0881115	0.00401686	-0.102911	-0.0841821	-0.0242198	-0.0054548	-0.0832051	-0.157308	-0.095488	-0.0500029	0.0613927	0.00305336	0.103717	0.0228889	0.14535	-0.0581935	0.0492833	0.0451825	0.02633	0.0548144	0.0216486	0.0381435	0.0463395	0.0233322	-0.0502152	-0.0243727	-0.0525739	0.144003	0.232031	0.0398944	-0.0678218	-0.00279344	-0.0778805	0.189236	0.158619	0.0527598	0.124173	0.0637248	0.00898769	0.00206872	-1.31385	-1.02791	0.116901	-0.00597235
8225	clec-149	-0.0660691	-0.0144771	0.193711	0.0887036	0.0232344	-0.0267024	-0.086184	0.0307448	0.0053273	-0.0126714	-0.0595559	-0.0957855	-0.0718617	0.0206351	0.0709491	0.161866	0.057735	0.146877	-0.121986	0.0470911	-0.0158383	-0.0876626	-0.00461425	-0.0340597	-0.00579383	0.0222047	0.0483375	-0.13683	-0.042527	0.0232619	-0.0704172	0.0991591	-0.011177	-0.129809	-0.0634052	-0.179517	0.086527	-0.137775	0.0470314	0.0798743	0.0226078	0.00599829	0.0159	-0.0544218	0.0517233	0.0720092	0.00389329
30863	clec-149	0.000498812	-0.0223105	-0.0336941	0.0201374	-0.0977483	0.0545977	0.048968	0.0442159	0.0336245	-0.0762506	0.00611749	0.075081	0.0493343	0.105167	0.064447	-0.325781	-0.0254658	0.0620728	0.00238168	0.0305205	0.122223	0.121809	0.039591	-0.0351071	-0.0606097	0.0463629	0.0563318	0.0443356	0.116692	0.0160679	-0.174723	-0.195948	-0.00466279	-0.0302987	0.0995175	-0.0283962	-0.112457	-0.220988	-0.15422	0.136466	-0.0538649	0.0509442	0.025148	0.0187042	-0.000320052	0.0217867	0.00176266
43057	clec-150	-0.507384	0.340635	-0.0767948	0.317178	-0.401028	-0.00186421	0.140584	0.260985	0.366283	-0.280825	0.156369	0.41396	-0.122039	0.305853	0.0293899	-0.283346	0.455686	0.314004	0.146352	0.15039	-0.204899	-0.217998	-0.336692	-0.189802	-0.23921	-0.209542	0.0366034	0.107816	-0.133005	-0.0994242	-0.486628	-0.232443	-0.450031	0.0952814	-0.274627	0.018585	-0.141613	-0.393818	-0.17289	-0.122195	-0.0238471	0.0230163	-0.389628	0.560395	0.0637912	0.00904034	0.451982
9404	clec-151	0.0410604	0.0246293	0.398273	-0.132734	-0.02113	-0.0316909	-0.134634	-0.093271	-0.256427	-0.0390574	-0.176737	-0.1948	-0.16389	-0.0464421	-0.0441258	0.28621	0.0227216	0.0107992	0.0110879	0.0436612	-0.0829113	-0.0101835	0.149851	-0.118148	-0.00286564	0.0294941	-0.120853	-0.108492	0.122693	-0.0242976	-0.0185339	0.0987115	0.129885	-0.22207	-0.124015	0.0296876	0.234959	0.203205	0.0036542	0.00667454	0.0238787	-0.041333	0.188847	-0.108652	0.0968403	0.0126065	-0.139579
29989	clec-152	0.956837	-0.11678	-0.536693	-0.321546	0.253742	0.0772571	-0.0017007	-0.0936827	0.0837579	0.0381331	0.16398	-0.0285598	0.167474	0.202965	0.0683894	-0.10782	0.0324719	-0.455817	-0.00847861	-0.0220509	0.128449	0.172989	0.203787	0.248397	0.119946	0.0460488	0.167916	0.19088	0.0230075	0.131948	0.0135182	-0.0482765	-0.165162	0.15933	0.204565	-0.00838356	-0.291449	-0.118323	0.0646419	0.135791	0.00243089	0.0290878	0.0220445	-6.49985	-6.24462	0.240973	-0.0275638
9542	clec-153	1.06373	-0.137482	0.089206	-0.31057	0.069399	-0.03419	0.0340764	-0.0228254	-0.100163	0.0819251	0.0150426	0.00657631	0.0129831	0.0477368	0.0588081	0.0799254	0.00388461	0.0968102	0.033818	-0.181027	0.00859046	0.0536834	0.150214	-0.0237304	-0.0123287	-0.0457186	0.0503168	0.0714049	0.0670991	0.137956	0.142335	0.0346319	0.114732	0.0977869	0.150037	0.120774	0.0195024	0.0554753	0.105571	-0.03358	0.00896543	0.042443	0.108561	-6.26219	-6.24332	-0.0433552	-0.0821273
27856	clec-153	1.14661	-0.140958	-0.297905	-0.32916	0.107	-0.0228855	-0.0111807	-0.0344519	-0.0577563	0.178415	0.0316694	0.0177661	0.00611192	0.0644681	-0.075522	0.00998997	-0.0125697	-0.290969	-0.0279187	-0.0126825	0.0514999	0.213852	0.201201	0.104114	0.0439099	0.0886546	-0.0737437	0.0731077	0.116861	0.00842067	0.0385182	-0.0666269	0.215147	0.0623346	0.140242	0.135382	-0.0619828	0.0816729	0.0485062	-0.0126243	0.132788	-0.0282943	0.0412841	-6.51324	-6.49797	0.254369	-0.0454425
32744	clec-153	0.759099	-0.387943	0.105695	-0.106949	-0.11216	0.166478	0.0953896	0.156006	0.0245367	-0.0699754	0.130712	0.198708	0.112976	0.124506	-0.0061023	-0.0940838	0.068588	0.174793	-0.0679111	-0.0342108	-0.110773	0.101331	0.119385	-0.0924662	-0.0382593	0.0723158	0.0922089	0.177345	0.0228696	0.178498	0.104644	-0.1216	-0.0656647	0.192867	0.0378437	0.0776822	0.013168	0.205384	0.0772497	-0.160579	-0.0438838	0.158805	-0.0523652	-4.44685	-4.22457	-0.0349778	0.109048
33568	clec-154	0.014671	-0.131261	-0.130964	0.00722024	0.0149674	0.0800611	0.0583762	0.0161852	-0.0916779	-0.0289157	0.0353281	-0.0624868	0.00628812	0.0670562	-0.0289559	-0.0655581	-0.0250487	-0.139293	0.0710715	-0.0772076	-0.0530876	-0.00632182	0.188398	-0.0801331	-0.126245	0.0157292	0.0107033	0.0493692	0.0330779	0.177619	-0.0713747	-0.166741	0.0118107	-0.0975123	-0.0026709	0.135636	-0.113714	-0.05101	-0.00962835	-0.00139031	0.129119	0.0320656	-0.0138975	0.12305	0.0739767	0.0189746	0.0930543
11086	clec-155	0.457925	-0.590109	-0.430177	-0.50046	-0.547406	-0.420286	-0.240015	-0.547422	-0.498076	-0.700957	-0.461628	-0.618818	-0.43064	-0.594644	-0.371125	-0.321832	-0.616957	-0.534493	-0.460187	-0.52806	0.518637	0.750826	0.325564	0.526305	0.600812	0.538225	0.132516	0.591057	0.280342	0.250553	0.276949	0.163908	0.354455	0.403268	0.504615	0.439701	0.0472492	0.176444	0.378974	0.33074	-0.693347	0.341597	0.424977	-0.6298	-0.3532	-0.531252	-0.870574
40380	clec-156	0.107253	-0.185362	0.11585	0.207207	-0.128944	0.0869515	0.113908	0.166522	-0.10118	-0.0774184	-0.00469098	-0.0208713	-0.048692	-0.107512	-0.0690504	0.0234306	-0.0502018	-0.0839934	-0.115572	-0.129343	-0.171619	0.00755886	-0.0356295	-0.0663875	-0.0625496	0.0487901	0.0552009	-0.151599	-0.0537198	0.0563877	0.0444206	-0.0832011	0.0621495	-0.0921164	-0.0370233	-0.29484	0.183185	0.148385	-0.0935887	-0.0905789	0.0305582	0.0678234	0.127568	0.189828	0.161675	0.0406055	0.104817
41337	clec-157	-0.371362	-0.154562	-0.0491107	0.0053635	0.0611645	0.0603755	0.000499647	0.0347121	-0.00804661	0.0053419	0.0287016	0.0123249	-0.111837	-0.0338648	0.14944	-0.155268	-0.137212	0.00741328	0.0957637	-0.0270948	-0.162329	0.170911	0.128107	-0.092022	0.0963544	0.16625	0.00326206	0.0327985	0.013085	0.114618	0.00483935	-0.0676234	0.0549132	-0.0965437	0.106763	0.0895652	-0.198717	-0.0642649	-0.0835565	0.0888801	0.292538	-0.41961	-0.328562	0.166237	0.0623663	0.125449	0.077037
19949	clec-158	-0.102288	-0.00625851	0.107241	-0.0576571	0.0653078	0.102781	0.106538	0.0121643	-0.0471152	0.0655937	0.0157862	0.0720771	0.077057	0.0276316	-0.193132	0.0363884	0.121816	-0.0202798	-0.020863	-0.0235244	-0.062121	0.0180728	0.0293345	-0.0428643	-0.0339054	-0.106429	0.0391832	-0.0225497	-0.00833396	-0.000861835	-0.0161287	-0.239376	-0.00690698	0.0929208	-0.0142756	-0.110133	-0.0633576	0.101689	-0.0243898	-0.13093	-0.0430395	-0.0531936	0.217296	0.0993476	-0.0580722	-0.0200108	0.00838402
39355	clec-158	-0.333436	-0.0502936	-0.263248	0.112786	-0.174003	0.28619	0.0846132	0.144439	0.252028	-0.125112	0.120383	0.0856386	0.192025	0.123324	-0.146166	-0.142979	0.0367838	-0.0985116	0.0697941	-0.0757281	-0.0760931	-0.102291	-0.0641355	-0.033874	0.0387764	-0.128483	0.118682	0.0876369	-0.229359	0.213947	-0.0258058	-0.116306	-0.0800819	0.0865756	-0.222142	0.0882665	-0.019305	-0.0563954	0.0503647	-0.134422	-0.114066	-0.132696	0.145835	0.133169	0.146071	-0.167976	0.162051
5341	clec-159	-0.0761868	0.0129869	0.223384	-0.00760541	-0.00862099	0.0511798	-0.00567742	-0.000692378	-0.00989725	0.159459	-0.00147748	-0.134787	0.0788052	-0.128998	-0.0703893	0.0991927	0.0220673	0.0485837	-0.00886345	-0.000716576	0.0215918	-0.106731	-0.0650724	0.0122264	0.0540562	-0.0449967	-0.00831603	-0.107474	-0.0621166	0.0630899	-0.0288718	0.0638982	0.0927555	-0.019885	-0.0680784	-0.0449611	0.176013	0.0414881	-0.0744293	-0.0252393	-0.0300321	-0.26854	0.0547135	0.0459899	0.0382897	-0.00189912	-0.0621337
31776	clec-160	0.0701849	-0.096683	-0.248654	0.0114073	0.0404495	0.093147	-0.0111579	0.0254014	-0.144077	0.0141917	-0.0030141	0.0121759	0.122807	-0.00365781	-0.0346782	0.0339177	0.1084	-0.302773	0.0364734	-0.0628844	-0.0430459	-0.0222564	-0.0477217	-0.0449922	-0.0819185	-0.0336639	0.0272413	-0.0638648	-0.0499716	0.0691034	-0.0112378	-0.211734	0.104582	-0.00154829	0.000241652	-0.0364316	0.0482699	0.150753	-0.0281365	-0.0651512	0.0534079	0.0782786	0.252097	0.0527207	0.0371064	-0.0276749	0.0865948
38854	clec-161	-0.0862568	-0.213704	0.114379	0.164714	0.0714335	0.0208684	0.0179884	0.102313	0.0494638	-0.020395	0.0401538	-0.100638	-0.0686968	-0.22351	0.0941103	-0.0697515	0.0615046	-0.0164495	-0.0787151	-0.0449072	-0.0369721	-0.0364444	-0.0506258	-0.0122924	0.0558211	0.0610752	0.0418577	-0.113559	0.0154646	-0.0136775	0.0561211	0.100252	0.00587289	-0.115686	0.0361199	-0.205958	0.200702	0.14355	-0.14962	-0.0679686	-0.066526	0.0508013	0.103641	0.0179161	0.129741	0.0813899	-0.207915
18	clec-162	0.226576	-0.0158524	-0.482528	0.247399	0.0437683	0.0894937	0.246861	-0.0302175	0.235844	0.2339	0.182893	-0.0369886	-3.03181	-0.187489	0.175724	-0.257832	-0.31549	-0.22345	-0.195934	-0.00796389	-3.12229	0.156799	-0.0813386	0.429727	0.273555	-0.0317135	0.275393	0.103232	-0.0310713	0.5035	0.181101	0.0935044	0.128418	0.149245	0.107462	-0.113268	-0.243178	-0.287105	-0.10905	0.483727	-0.098914	-0.126091	-0.0447233	-0.223121	0.550769	-0.0359669	-0.287532
43658	clec-162	0.196035	-0.0563469	-0.174851	0.114348	0.0532944	0.0794326	0.138312	0.0126089	0.0908602	0.0179914	-0.0460823	-0.123069	-0.0202573	-0.0808352	-0.000149584	-0.180384	-0.0942085	-0.111321	-0.0710497	-0.133447	-0.0387568	0.123056	0.0197627	0.0792589	0.143208	0.0469908	0.0755277	-0.130518	-0.0890063	0.0915644	0.130594	0.0132435	-0.235227	-0.00236392	0.0601572	-0.380176	-0.136984	-0.115601	-0.172277	-0.0203907	0.0994634	0.0187215	0.151729	0.0261864	0.254024	0.145582	-0.0113162
4091	clec-163	-0.00848587	0.109419	0.0168564	0.240139	-0.0937426	0.0316775	0.096869	-0.13705	0.0634257	-0.129227	-0.0768907	-0.0287937	0.125492	-0.0771784	-0.186502	-0.0683775	0.0110625	0.0257216	0.0220661	0.0609478	0.0278128	-0.142366	-0.254487	0.0879345	-0.0278984	-0.116734	0.0768989	0.0635419	0.010878	-0.0415613	-0.0532074	0.205758	-0.0603743	0.0904718	-0.169681	0.0478804	0.283098	0.0891561	-0.107741	-0.0799457	-0.202348	0.0133354	0.0645785	-0.0273834	0.116794	-0.114421	0.0179924
16942	clec-163	-0.19086	0.0636244	-0.343163	0.0191645	0.0254505	-0.264925	-0.184175	-0.112347	0.123323	0.0373628	0.0248366	-0.0442733	0.17788	-0.0567919	-0.118832	0.0791453	0.0221108	-0.345984	-0.136754	-0.00518876	0.333134	-0.0103875	-0.0399321	0.321205	0.0639183	0.0291709	-0.0498086	-0.0121265	-0.182568	-0.043291	-0.0486835	0.23604	0.0111095	0.138545	0.146507	-0.0671777	0.149086	-0.00431644	0.0513029	0.232208	-0.144789	-0.0926681	-0.105911	-0.193303	-0.100797	0.410891	-0.23084
30849	clec-163	-0.170854	0.181113	-0.667682	0.182226	0.193193	-0.164625	-0.0868774	-0.00329522	0.163211	-0.0263593	0.0511409	0.0299251	0.0789393	-0.0420554	0.0132869	-0.1332	0.164653	-0.656856	-0.0634485	0.041747	0.204197	0.0147496	-0.0166241	0.238383	0.0186336	0.125608	0.101806	0.00749466	-0.122724	0.00901064	-0.151221	0.128594	-0.00926875	0.00620303	0.089734	-0.107313	0.0253051	-0.112659	-0.0755401	0.236425	-0.138391	0.0318185	0.0185574	-0.150444	0.058969	0.191019	-0.199348
20128	clec-164	-0.16487	0.0552875	0.0313811	0.0745608	-0.0396328	0.0280714	0.20827	0.0900787	0.20726	-0.213351	0.15217	0.343678	0.0933325	0.165826	-0.0960369	0.0392482	0.21127	0.140181	0.0671944	-0.0248186	-0.208255	-0.140177	-0.200195	0.103925	-0.298098	-0.268678	0.15128	0.133464	-0.0273902	0.0618087	-0.301564	-0.197004	-0.102964	0.174796	-0.15427	0.155131	-0.131355	-0.111669	0.0337174	-0.161157	-0.233888	0.0561593	-0.0257294	0.0425904	-0.112389	-0.0819977	0.0893268
18756	clec-165	-0.103813	0.0376916	-0.142638	-0.00402722	-0.11419	-0.0106429	0.0488422	0.0430127	0.0771744	-0.111422	0.00700899	0.0786787	0.115404	0.0292448	-0.0387605	-0.00568616	0.0492362	-0.00930314	-0.057825	0.0474309	0.17385	-0.0176179	-0.111135	0.101099	0.00812417	-0.0362227	0.0735313	0.0192382	-0.0876728	-0.0707789	0.0578922	0.0747009	-0.00492869	0.12637	0.0470466	-0.0216101	0.061631	-0.014232	0.116858	-0.0985708	-0.0908103	0.12588	-0.0113035	-0.109538	-0.259808	-0.10535	0.00081499
3404	clec-166	0.107399	0.242279	0.0394604	-0.0333244	0.083935	-0.136777	-0.936434	-0.0632451	0.0835687	1.07401	-0.0615808	0.0554477	-0.0200699	0.135041	0.0255513	-0.111972	0.0610811	0.154058	0.0842731	0.066299	0.200359	0.0158338	0.0976612	0.0878938	0.0539011	0.000143352	0.0172968	-5.10601	-4.34123	-4.91196	0.0419899	0.204045	0.163574	0.0385743	0.0439818	0.243165	0.0559066	-0.0926901	-0.0233201	0.928163	0.185584	-0.100042	-0.248607	0.0163536	-0.118385	0.0474262	0.128244
32291	clec-167	-0.00593139	-0.0269463	-0.161599	0.126297	0.0215336	0.0517618	-1.23537	0.0868905	0.119405	1.41811	0.0796909	0.0993108	-0.0236628	0.00563652	0.106719	-0.0128507	0.133269	-0.180879	-0.00169685	0.122195	0.101547	-0.00276918	-0.0596898	0.0650587	0.00177648	0.0304388	0.115121	-7.43697	-5.23506	-6.88639	-0.165438	-0.102235	-0.0348498	0.0466065	0.0405239	0.0833928	0.0455336	-0.0707084	-0.0328757	1.17816	0.113741	0.0869053	0.143381	-0.215681	-0.102941	0.0401101	0.0751161
22643	clec-168	1.03065	0.207153	0.0198092	-0.26939	0.0470575	-0.0728488	-1.25687	-0.00803104	0.0651531	1.46599	0.0408406	0.106369	0.0985568	0.0605366	-0.00730117	0.0611796	0.015463	0.00801024	0.0233352	0.17532	0.396298	0.251033	0.155215	0.255541	0.214219	0.19652	-0.0166565	-7.3941	-5.51551	-7.00468	0.142077	0.129038	0.141371	0.213238	0.304753	0.0857494	0.0474117	0.0112622	0.0143655	1.13867	0.144888	0.0111706	0.0425129	-7.23875	-6.67749	-5.41488	-0.00129839
1769	clec-169	0.743932	0.156234	0.175026	-0.283409	-0.0191916	-0.00884898	-0.026366	-0.0679602	0.0690584	0.0177696	0.0840478	-0.130354	0.112878	-0.201692	0.0474627	0.110676	0.131365	-0.036255	0.0647782	0.118762	0.238383	-0.259956	-0.0287015	0.0917056	0.151471	0.0932952	-0.0075576	0.00336821	0.141066	0.0285221	0.0550519	0.23815	0.0331286	-0.0277922	0.11755	-0.00280892	0.490882	0.223526	-0.131527	0.099864	-0.0571012	-0.114991	-0.036321	-5.4381	-5.13722	0.0293987	-0.168676
22801	clec-17	-0.159353	-0.223234	0.0560538	0.0402855	-0.249477	0.0272762	-0.121657	-0.000772258	0.0652383	-0.12407	0.112913	0.118665	0.122441	0.0207856	-0.104679	0.0383418	-0.0104945	0.0317172	-0.0435353	-0.0775622	-0.0310442	0.0237133	-0.0754019	0.0519243	-0.000331033	-0.015892	0.106138	0.150469	-0.166307	0.0863181	-0.0285411	-0.174834	-0.0806538	0.248097	0.0842564	-0.0284656	0.0425411	0.125925	0.148787	-0.170243	-0.182184	0.125566	-0.140356	0.0951452	-0.0509988	-0.0394099	0.168117
120	clec-170	-0.00917468	0.0773993	0.100627	0.118731	-0.0206016	-0.103683	-0.0597709	0.290103	0.331929	0.283762	0.299111	0.389663	0.0923558	-0.73902	0.377614	0.112146	-0.126954	0.0670175	-0.0759055	0.101483	-0.213564	-0.154483	-1.19438	-0.047289	0.0024886	0.0259376	-0.0221887	0.0956572	0.0489199	0.0714055	-0.480808	-0.316311	-0.335426	0.0490301	0.157609	-0.228999	-0.289219	-0.110533	0.0687034	0.462299	-0.19841	0.11971	-0.00794578	-0.0895407	-0.0700727	-0.285543	0.228856
3055	clec-170	0.329707	0.452125	0.471015	0.470319	0.302305	0.308875	0.285933	0.481049	0.635666	0.341064	0.621778	0.640223	0.53701	0.226906	0.547073	0.361987	0.368589	0.532028	0.282227	0.394763	-1.75522	-2.25633	-1.6683	-1.34358	-1.55071	-1.50366	-1.17663	0.287528	0.174615	0.328339	-1.95803	-1.60804	-1.66813	-2.10355	-1.87402	-1.61858	-1.61595	0.000141118	0.388983	0.47441	-1.82384	0.382415	0.240002	0.393361	0.277354	0.552947	0.577729
12336	clec-170	0.259255	0.163334	0.193742	0.181605	0.132593	0.0545996	0.0208798	0.221028	0.268553	0.166751	0.239159	0.362839	0.238098	0.215178	0.219112	0.251684	0.134198	0.162964	-0.0512899	0.129974	-0.463171	-0.63369	-0.520159	-0.488659	-0.545094	-0.503457	-0.417943	0.0384039	-0.000797718	0.180838	-0.480358	-0.165056	-0.292671	-0.357078	-0.202996	-0.514382	-0.209346	0.0281828	0.222543	0.189097	-0.735839	0.180816	0.135108	0.223237	-0.0172381	0.174724	0.219166
18316	clec-170	0.0696139	0.201084	0.0491798	0.0651655	0.111296	-0.133336	0.129084	-0.0404863	0.201087	0.0662166	0.0519787	0.0964434	0.175322	0.121044	0.0243868	0.066702	0.0690447	0.0813519	-0.0277031	0.177737	0.030434	-0.264553	-0.220711	0.0117674	-0.15	-0.219108	-0.217106	0.0491192	0.206858	-0.100992	-0.187976	-0.0745777	-0.250668	-0.180981	-0.116448	-0.22941	-0.129987	-0.00986575	0.0797152	0.040965	-0.209865	0.0313226	-0.037761	-0.0479527	-0.0460491	0.360896	-0.00177741
28250	clec-170	0.248808	0.43306	0.421619	0.679302	0.286201	0.247101	0.417886	0.413766	0.641581	0.283709	0.615907	0.838798	0.568206	0.302906	0.425228	0.332767	0.359621	0.448707	0.2265	0.386642	-1.82058	-1.89766	-1.78254	-1.27432	-1.48177	-1.49612	-1.19476	0.244582	0.2745	0.191943	-1.88657	-1.57524	-1.73769	-1.27133	-1.13662	-1.67159	-1.57761	0.0573581	0.375943	0.333503	-2.37308	0.445782	0.332463	0.327928	0.232705	0.454793	0.406397
29831	clec-170	0.303461	0.473764	0.222048	0.521188	0.394208	0.321373	0.375525	0.516786	0.522758	0.43212	0.63179	0.801826	0.552513	0.265929	0.501519	0.252123	0.440928	0.262703	0.256962	0.428832	-1.78297	-1.92751	-1.8156	-1.39665	-1.88306	-1.50263	-1.17529	0.201448	0.227286	0.347889	-2.01199	-1.65927	-1.66642	-1.47568	-1.29154	-1.66333	-1.61003	0.0311006	0.301461	0.461901	-2.17559	0.48838	0.401331	0.354394	0.334756	0.361736	0.547688
31041	clec-170	0.279798	0.416377	0.435684	0.52602	0.270947	0.272966	0.438638	0.606594	0.632463	0.341521	0.541136	0.831625	0.656203	0.270744	0.473361	0.223111	0.30891	0.453304	0.252154	0.378857	-1.54297	-1.71954	-1.75267	-1.36082	-1.50349	-1.51811	-1.20859	0.294484	0.316461	0.249841	-1.8306	-1.7064	-1.76378	-1.2447	-1.13453	-1.68129	-1.68591	0.0361691	0.250168	0.3747	-2.33471	0.343122	0.209268	0.346709	0.327279	0.444866	0.427291
35445	clec-170	0.280329	0.463089	0.344152	0.612982	0.351246	0.390405	0.395879	0.556265	0.774263	0.382915	0.665244	0.639131	0.534705	0.301645	0.532644	0.174802	0.412386	0.402402	0.282689	0.465256	-1.87356	-3.12476	-1.82434	-1.54542	-1.44986	-1.52016	-1.14172	0.348574	0.232205	0.263626	-2.14337	-1.69845	-1.92687	-2.02537	-1.8301	-1.84692	-1.63932	-0.0109569	0.247158	0.407091	-2.13617	0.538132	0.413113	0.399346	0.429701	0.158591	0.605182
35831	clec-170	0.143584	0.111934	-0.187932	0.0513002	-0.0471813	-0.087456	0.071289	0.0417939	0.0782888	0.110508	-0.0349865	0.183682	-0.125629	0.133903	0.0695026	-0.0858703	0.0655041	-0.231671	-0.0498057	0.0911895	-0.0554736	0.186323	0.102812	0.0346073	-0.0695274	0.0991352	0.0524006	-0.0250553	0.254932	-0.0921438	-0.299356	-0.199381	0.0353405	0.103945	0.156667	0.0856924	0.0740289	-0.105936	-0.111899	0.221111	-0.017499	-0.079906	-0.119263	-0.126242	-0.23016	-0.514575	0.00100732
15284	clec-171	-0.0361181	0.086888	0.304203	0.117008	-0.332377	0.0432655	0.0297786	0.0571798	0.102755	-0.244313	-0.0479161	0.145052	0.132732	0.104801	-0.174892	0.221773	0.122783	0.152133	-0.0474226	-0.0328216	-0.0110403	-0.109006	-0.200656	-0.017069	-0.260621	-0.183937	0.122462	-0.00808227	-0.259464	-0.115677	-0.0563312	-0.0374173	-0.0853153	0.173945	-0.051425	0.0329999	0.117476	0.102824	0.108151	-0.075355	-0.161687	0.0619232	0.0557906	-0.042968	-0.133156	-0.0907739	0.115895
26848	clec-171	-0.0108717	0.18362	-0.183603	0.0361665	-0.457805	-0.0598815	0.102717	0.0270171	0.137097	-0.0723263	0.0342349	-0.00104934	0.068504	0.00222784	0.017194	-0.000411627	-0.357183	-0.0631556	-0.0570376	0.121035	0.148758	-0.194865	-0.166804	0.256946	0.0260164	-0.0314	0.144032	0.159741	0.117363	0.135566	-0.0480789	0.113618	0.0841619	0.0256909	-0.0901888	0.0528425	0.0135753	-0.108955	0.0490004	0.000650512	-0.0296058	-0.00676495	-0.178765	-0.177254	-0.0389741	0.240363	-0.286237
18366	clec-172	-0.13382	0.0272742	0.13353	0.164265	-0.177195	0.0228756	-0.144285	0.00535504	0.0390395	-0.151335	0.0211441	0.197315	0.0537039	0.117476	0.0105839	0.024123	-0.0611558	0.135571	-0.141634	0.0249983	0.00979522	0.0173009	-0.0666555	0.0258806	-0.0328523	-0.0517987	0.102935	-0.163002	-0.182541	-0.0158683	-0.0222093	0.0354688	-0.130889	0.0713892	0.0187288	-0.310193	0.175968	0.0384282	0.0998815	-0.126322	-0.0900813	0.0690909	-0.0520681	0.02884	-0.11206	0.115243	0.182668
20423	clec-173	-0.187051	0.125829	-0.131272	0.00589259	-0.0654919	-0.101752	0.0296396	-0.0634146	0.135116	-0.0515819	0.064813	0.210437	-0.0788766	0.222742	0.0543339	-0.182847	0.0488841	0.126813	-0.0464919	0.214399	0.176286	-0.0895737	-0.029942	0.131452	-0.0802404	-0.184359	0.0863852	-0.0115161	-0.0202383	-0.24949	-0.16683	0.0249904	-0.121352	0.221523	0.133932	0.211405	-0.117004	-0.17237	0.0220078	0.0995039	-0.0590629	0.066434	-0.320016	-0.0245405	-0.27308	0.010723	0.0994532
33517	clec-174	-0.0720847	-0.214152	0.047081	-0.0475071	-0.114449	-0.0922076	-0.0301696	-0.0497175	-0.0797463	-0.0107396	-0.320174	0.0338435	-0.0431119	0.0732263	-0.147259	-0.356984	-0.0466825	-0.133689	-0.152623	-0.0682904	-0.0841159	0.107318	0.0407105	0.372395	-0.155392	-0.0390501	-0.10864	-0.163684	0.0154636	-0.158164	-0.527005	-0.374678	-0.0102944	-0.0959194	-0.0802669	-0.121824	-0.202025	-0.147635	-0.221496	0.0853422	0.0663382	-0.257936	-0.574571	0.0407456	-0.0834297	1.91523	-0.0214392
5192	clec-175	-0.194253	0.47614	-0.041187	0.159996	-0.151046	-0.18621	0.11742	-0.00589094	0.141114	-0.20624	0.00895694	0.0725221	-0.0414861	0.0285268	0.0701942	-0.282867	0.199331	0.137526	0.0320451	0.332621	0.185295	-0.0869661	-0.267938	0.110998	-0.0880766	-0.206504	0.00359776	0.0304941	0.0459033	-0.101216	-0.210313	0.254163	-0.101857	-0.0915885	-0.167771	-0.0075062	0.134942	-0.0397895	-0.0731137	0.0811072	-0.15667	0.0631286	-0.304123	-0.0160499	-0.0956657	-0.14901	0.15056
14417	clec-175	-0.224098	0.385509	0.130174	0.10827	-0.249552	-0.0919809	0.0153778	0.105603	0.124541	-0.267284	0.0152011	0.108026	0.0543934	0.0899355	-0.0877707	0.00317086	0.287636	0.277685	0.0256318	0.326658	0.119614	-0.217343	-0.305239	-0.0375743	-0.24857	-0.266018	-0.0545093	0.088387	-0.0975389	-0.131899	-0.239517	0.10106	-0.202255	0.0431366	-0.255875	0.0439933	0.197414	0.149168	0.167759	-0.00641257	-0.185131	-0.0253502	-0.375784	0.067947	-0.168523	-0.0786361	0.241512
21071	clec-175	-0.233729	0.394204	-0.0782738	0.0403752	-0.23702	-0.174382	0.119522	0.183036	0.152479	-0.242531	0.0710968	0.159541	-0.114428	0.275689	0.127948	-0.26753	0.16903	0.243806	-0.00995597	0.257136	0.0591988	-0.129645	-0.120707	0.0992637	-0.310071	-0.161577	0.0586018	-0.00394785	-0.121097	-0.00533196	-0.306028	0.0910687	-0.0771554	0.0466831	-0.163895	-0.0141687	-0.141641	-0.186262	0.119504	0.106419	-0.0895571	0.116055	-0.403955	0.120147	-0.229192	-0.0438781	0.318992
27091	clec-176	0.0346156	-0.110918	-0.244717	-0.157786	-0.00338777	-0.0185679	-0.0466285	0.644314	0.646242	0.0816352	-0.014887	-0.0516275	0.0249957	-0.00188513	-0.0684222	0.0296516	-0.0501425	-0.211368	-0.0085935	-0.113886	-0.0395645	-0.104403	0.0652206	-0.0824791	-0.42528	-0.321602	-0.129441	-0.0202441	0.00266505	-0.0956371	0.0430376	-0.12152	0.142024	-0.00230514	0.0150322	0.110771	-0.0705264	0.0606148	0.00782031	-0.105762	0.114573	-0.0466238	0.0227992	0.0207759	-0.0445912	0.11223	-0.0042253
12062	clec-177	0.0299752	-0.0377603	0.0325538	-0.0869486	0.0382369	0.0235427	-0.0811661	-0.124795	-0.122711	-0.0447829	0.0388104	-0.041059	0.0567129	0.12391	0.140567	0.0428284	-0.0452598	0.0558144	0.0355835	-0.0412308	0.00661106	-0.101344	0.205035	-0.0882803	-0.124047	-0.0129958	-0.0391225	-0.102998	-0.0876831	0.0152759	0.0702317	-0.0191626	0.183079	-0.0747338	-0.0473044	0.0672217	-0.0222241	0.0497265	0.0687467	-0.0143885	0.113551	0.0311923	-0.0710379	0.0353644	-0.0346098	-0.0217317	-0.0773325
22930	clec-178	-0.359506	0.150791	0.131729	-0.0291245	0.181556	0.0602348	0.0663641	0.181232	0.118781	0.264253	0.243946	0.275532	0.236714	0.151846	0.210863	0.441937	0.0971461	-0.0245584	0.0115123	0.136034	-0.419688	-0.400233	-0.272389	-0.258419	-0.445599	-0.34198	-0.266772	0.0135675	0.103633	0.104978	0.0912642	-0.326375	-0.0722265	-0.229712	-0.0762867	-0.299021	-0.318488	-0.005118	-0.21043	-0.566623	0.108063	-0.259055	0.353399	0.19413	0.0565752	0.257527	0.0162742
42822	clec-179	0.139608	-0.0491298	-0.242457	0.271034	-0.0775692	0.0725428	0.354294	0.0366759	0.187756	-0.0907793	0.0128974	0.047368	0.0709773	-0.0544419	-0.0507361	-0.184356	0.0756157	-0.180751	0.0566457	-0.0817557	-0.0706023	-0.021373	-0.132294	0.0610179	-0.0664716	-0.0390251	0.0789703	0.0893856	0.0524067	-0.0470281	-0.0490598	-0.0389573	-0.133966	0.0513089	-0.17186	-0.0667915	0.0376864	-0.0384762	-0.140756	0.0598355	0.00656394	0.0552728	-0.0107341	-0.139254	0.170306	-0.0320999	0.0041565
41003	clec-18	0.0298699	-0.0464491	-0.0357475	0.0807726	-0.010918	0.102826	0.0977811	0.170502	0.0430239	-0.0194627	0.025285	0.170337	-0.0701997	0.109253	0.016713	-0.204366	0.0302374	0.116978	0.019439	0.0317177	-0.118381	0.0508325	0.0244957	-0.10668	-0.104538	-0.0463863	-0.0908945	-0.0757238	-0.101641	0.00564314	-0.0120852	-0.0874557	-0.0390046	0.00664614	-0.0376572	-0.0371668	-0.239628	-0.239741	-0.122916	-0.0929437	0.17361	0.0265387	-0.153949	0.120544	-0.0762102	0.31651	0.192797
7560	clec-180	-0.0261096	0.0826253	0.110671	-0.147547	0.0815357	-0.232604	-0.208346	0.00323999	-0.167249	0.10589	-0.10809	-0.194976	-0.0515095	-0.0284054	0.108915	0.165491	0.0627293	0.0353287	-0.0188165	-0.0794663	0.180481	-0.0268551	0.127972	0.00989509	0.000912711	0.0600424	-0.023635	-0.0584275	-0.102104	-0.0321183	0.0430096	0.122323	0.0922635	-0.197989	-0.0058763	-0.0468336	0.0987244	0.0532545	0.0241144	0.113804	0.177616	-0.123743	-0.077953	0.021504	-0.0328986	-0.0756346	0.0092838
10135	clec-181	-0.0652898	0.143846	0.0175828	0.048811	-0.109055	-0.0996976	0.15914	0.0798283	0.0197932	-0.0385474	-0.0135854	-0.0088959	-0.0487456	0.0645064	0.11115	-0.0201666	0.147982	0.0936496	0.0340212	-0.0267412	0.0927035	-0.0384693	-0.0182626	0.0313674	-0.096572	-0.177619	0.0514724	-0.0436044	-0.0774774	-0.076946	0.0664695	0.193904	-0.0587786	0.0605927	0.0094709	0.0749188	0.0336307	-0.102992	-0.00838975	0.0213827	-0.231941	-0.0158871	-0.102382	0.0278861	-0.0221339	0.023416	-0.241267
12743	clec-181	-0.0204995	0.245304	0.0347987	0.0119511	-0.216925	-0.0585339	0.166782	0.208274	-0.0194358	0.042344	-0.0922977	-0.0555998	-0.0860778	0.0206147	0.100638	-0.0501729	0.115329	0.164909	-0.0016977	0.0676958	0.141612	-0.108729	-0.0453683	0.0118805	-0.191872	-0.159261	0.199943	-0.0994784	-0.15581	-0.120151	0.148271	0.220457	0.0653648	-0.053696	-0.141364	-0.0543752	0.0747211	-0.0667642	0.00629206	0.00157806	-0.149742	-0.028238	-0.0811534	-0.0808095	-0.0471387	0.027155	-0.103612
39931	clec-181	0.00675099	0.11851	-0.15101	0.23953	-0.0963732	-0.0159545	0.483225	0.291109	0.138744	-0.117035	-0.124374	-0.147792	-0.0777247	-0.0681087	-0.0646285	-0.0591816	0.325711	-0.117629	-0.0957935	0.0834457	0.055197	-0.120812	-0.198342	0.179986	-0.165937	-0.148766	0.141435	-0.172824	-0.0166933	-0.167945	0.10328	0.146712	0.0101398	-0.0185804	-0.109307	-0.119928	0.0722976	-0.0967426	-0.124161	0.00104291	-0.180769	-0.0268934	-0.0288347	0.00653562	0.174717	-0.0155789	-0.100693
38966	clec-182	0.166401	-0.0297671	0.125355	0.0244654	-0.0634406	0.123929	0.0322188	0.100484	-0.0786589	-0.0473115	-0.0432601	0.0397135	0.0491815	-0.0175553	-0.118783	0.11105	0.0307523	-0.0854948	0.0595607	-0.110684	-0.171216	0.0401705	-0.0634854	-0.189463	-0.0381283	0.00282503	0.00685819	-0.0279673	-0.0937117	-0.0127246	0.00746305	-0.133884	0.0796217	-0.0269299	-0.125643	-0.0824017	0.0822006	0.161076	-0.0893571	-0.0806383	0.0629035	-0.0239591	0.0267896	0.124	0.0226677	0.0091909	0.141385
27131	clec-183	-0.11007	-0.169245	0.0331443	-0.000918333	0.0389663	-0.10872	0.0742899	0.0807525	0.0371912	-0.0609384	0.0686892	0.00422479	0.0962809	0.00568816	-0.119895	0.0588816	0.0230783	0.176469	-0.0471383	-0.240786	0.0203271	0.0401406	0.0131256	0.106124	-0.0351915	-0.038592	-0.0331332	-0.0201246	-0.110824	-0.029408	0.175943	0.0276563	0.0529801	0.084088	0.0316976	0.0593467	-0.0102599	0.0608171	0.157974	-0.063299	-0.206031	-0.126472	-0.140893	-0.0443906	0.096062	0.118807	-0.177639
7379	clec-184	0.0123851	0.0871154	0.155112	0.022864	-0.0056712	-0.0295606	-0.00196083	-0.146463	-0.0472113	-0.0414506	-0.0214347	-0.0380295	-0.0176827	0.0532595	0.0142504	0.13214	0.0562804	0.0805556	0.0261005	-0.0533879	0.0204699	-0.0266066	0.0377312	-0.0216391	-0.0045268	-0.194389	0.0971263	-0.0871333	-0.0434518	0.0847389	0.00396986	0.0184138	0.105977	-0.0163704	0.0244973	-0.0870602	-0.0310009	-0.0958936	0.0581877	0.0671826	-0.0661	-0.0427876	0.0130288	-0.0317283	-0.0293775	0.0497585	-0.117599
18437	clec-184	-0.180744	-0.208555	0.0852577	0.0144033	-0.0196972	-0.0923021	-0.0722883	0.0978119	0.0258707	-0.0782598	0.0348717	0.009673	0.105264	-0.0321262	0.0965381	-0.0387392	0.088667	0.168351	-0.0292446	-0.208722	0.000596318	-0.0827269	-0.0392721	-0.105358	-0.0715416	0.0562561	0.117497	-0.0134671	-0.0728681	-0.0197942	0.00894616	0.0100676	-0.151323	0.0301728	-0.0960308	0.0260049	0.127362	0.0968082	0.0710921	-0.106423	0.076956	0.0733623	0.069898	-0.0159774	-0.071711	-0.0165181	0.193558
25856	clec-185	0.169552	0.11652	-0.0375097	-0.0640776	0.0828492	-0.0527652	0.0747992	-0.222515	0.214913	-0.0664491	-0.215813	-0.169646	0.156578	-0.0502134	-0.201626	-0.0806076	-0.138489	0.000438363	-0.14503	0.0527636	0.16045	-0.0462707	-0.241427	0.351769	0.0229814	-0.303044	0.250991	-0.0798784	0.0181754	-0.192054	0.208768	0.307583	-0.112727	0.0557943	-0.210432	-0.204045	0.139584	0.0327937	-0.0604231	0.160884	-0.278029	-0.0711346	0.133563	-0.236657	0.156061	0.270503	-0.117472
37002	clec-186	0.0455792	-0.0876831	0.329376	0.103529	-0.12663	0.101809	-0.0714744	0.0111881	-0.065825	-0.129283	-0.0192304	0.0119141	0.00373673	-0.0227705	-0.0969169	0.228372	0.191307	0.0034584	-0.00270776	-0.0326101	-0.124568	-0.0918099	-0.117363	-0.125915	-0.079905	-0.129719	0.0369772	-0.0720595	-0.0313225	-0.0822512	-0.0609214	-0.0626229	-0.0193163	-0.0617052	-0.154175	-0.129078	0.327792	0.221968	-0.0467198	-0.0990633	-0.130286	-0.0177604	0.173617	0.128779	-0.00911159	0.0850493	0.0573316
9398	clec-187	-0.0657699	0.0579167	0.0815434	-0.0218926	-0.0530228	-0.0614497	-0.00976097	-0.0147879	-0.02743	-0.0326208	-0.0214069	-0.0509323	-0.105782	0.115814	0.141087	0.0361458	-0.0875791	0.149699	0.0291016	0.00772015	0.0404987	0.0283431	0.0935792	0.0032374	-0.0217419	0.0111679	0.0725706	-0.059305	-0.0705687	-0.0337718	-0.0099052	0.129194	-0.036111	0.0378762	0.0113054	-0.0288201	-0.0880453	-0.167266	0.0975763	0.0160226	0.047416	-0.038541	-0.0959877	-0.0176036	-0.0357498	0.0368811	-0.0640178
27564	clec-188	-3.95307	0.215853	0.0959034	0.0944047	0.0553699	0.0690646	0.0480091	0.247615	0.22467	0.116036	0.219757	0.284536	0.251336	0.202718	0.0445281	0.166975	0.168426	0.278453	0.219738	0.0154537	0.199412	0.207324	0.0550695	0.241703	0.156768	0.0670227	0.192066	0.213498	-0.0997959	0.589508	0.0292742	0.165952	0.132767	0.277203	0.160602	0.197492	0.0770214	-2.90232	-2.64952	-3.26706	-6.48761	-2.55206	-0.0320112	0.679643	0.0576935	0.050084	0.328445
32713	clec-189	0.0186791	-0.131046	-0.191314	0.0380369	-0.0238319	0.163125	-0.0846702	0.0591505	0.0168909	0.0857679	0.0547652	-0.0835365	-0.0188796	-0.000701052	0.062522	0.149295	0.0521594	-0.266358	-0.151158	0.0557972	0.0367544	0.0211982	-0.0099556	0.00682899	0.0472887	-0.0293883	0.038719	-0.0933273	-0.0740612	-0.00368768	0.00206793	-0.0420107	0.0851074	-0.133331	-0.0172927	-0.183229	0.0238858	-0.0625618	0.0663863	0.0750187	0.0721188	0.119275	0.189387	-0.158753	0.0236842	0.113056	-0.0654317
34948	clec-19	-0.0179857	-0.0114477	0.0114614	0.0439953	-0.013955	0.0350269	0.189519	0.158961	0.0249954	-0.216801	-0.0257804	0.00232722	-0.068329	0.0125412	0.0519868	-0.206488	0.167317	0.0801645	-0.000921551	-0.0337039	-0.0320958	-0.0295972	-0.0218347	-0.105601	-0.0708387	0.00193943	0.109935	0.0475641	0.0887018	0.0356777	0.0398288	0.000310993	-0.090988	0.0779876	-0.104415	0.00846407	0.0633816	-0.0508887	-0.128587	0.0075177	-0.0509982	0.0161735	-0.0439348	-0.00106098	-0.000703999	-0.0647132	0.0121652
10019	clec-190	0.171644	0.061785	0.208224	-0.0295371	-0.0990158	-0.0601506	-0.0950946	-0.0109096	-0.105553	0.00313529	-0.132922	-0.119711	0.0860497	-0.0115612	-0.036314	0.0723951	0.0594404	0.134404	-0.00157897	-0.055014	0.106739	-0.10154	-0.0110953	-0.115992	-0.0466364	-0.0969926	-0.0515773	-0.0731307	-0.0603827	-0.130914	0.0876663	0.0370989	0.00928515	-0.136977	-0.191994	-0.0256156	0.165101	0.193359	0.0185748	0.108132	0.0556066	0.00161805	0.0748883	-0.0749606	0.0833685	0.0329986	-0.0442219
43506	clec-191	0.673551	-3.37214	-3.8758	-2.19979	-3.9597	-3.17917	-3.13764	-2.74711	-2.82001	-3.21075	-2.5107	-2.93549	-3.28778	-3.19627	-2.38878	-3.26442	-4.07219	-3.96082	-3.4421	-3.13571	1.16999	1.1886	0.388411	0.953659	0.878252	0.802375	0.396952	-3.23166	-3.06752	-3.05076	0.653971	0.848487	0.517392	0.700599	0.610447	0.486309	1.17905	0.938482	0.34114	1.25185	0.856991	0.848155	1.05726	0.944937	0.904668	0.601505	0.984788
22165	clec-192	-0.566218	-0.18432	-0.785146	-0.147508	-0.235866	-0.175227	-0.217599	0.16652	0.144215	0.0914148	0.257469	0.0578984	-0.212226	-0.263256	0.186339	-0.131684	-0.513034	-0.598927	-0.228161	0.0486813	-0.0161522	0.127592	-0.174706	0.265015	0.156629	0.413971	0.0190554	-0.109497	-0.0316324	-0.19797	0.0402551	-0.280781	0.0666988	0.32582	0.41793	0.0237989	-0.358669	-0.118539	0.035309	-0.00836145	-0.428103	0.237924	1.00939	-0.357441	-0.179519	-0.175293	0.787095
28915	clec-192	-0.019472	0.175403	0.0130783	0.249285	-0.0587352	0.111978	0.382279	0.105671	0.216416	-0.0483312	-0.0282173	-0.0221015	0.161036	0.0708127	0.0826531	-0.135207	-0.0556827	0.158372	-0.219375	0.0372543	0.0572043	-0.153052	-0.190565	0.121499	0.0108203	-0.150016	0.127904	-0.079586	0.0834651	-0.177385	-0.0379441	-0.0448417	-0.369813	-0.0193822	-0.262352	-0.32485	-0.190746	-0.158837	-0.0851795	-0.00137922	-0.292636	0.0704269	0.202085	-0.13289	0.329622	0.283744	-0.281759
32073	clec-193	-0.053158	0.0493945	-0.557888	0.179166	-0.152864	0.150654	0.211227	0.0870655	0.156493	-0.0818023	-0.0405271	0.0395976	0.0252107	-0.093871	0.0565584	-0.404593	-0.162157	-0.377847	-0.208711	0.161401	0.283595	0.325001	-0.107821	0.351718	0.18737	0.173061	0.360779	-0.0722506	-0.01708	-0.165814	0.0854054	0.235466	-0.195648	0.252848	0.0749135	-0.0252733	-0.0294251	-0.217041	-0.343894	-0.0207476	-0.34473	-0.0596293	-0.203366	-0.107127	0.257922	-0.0935383	-0.287764
34723	clec-193	-0.0973996	-0.064957	-0.344518	0.163945	-0.143174	0.10117	0.164574	0.116456	0.222153	-0.108866	0.108727	0.138633	-0.00177945	0.0274624	-0.000786165	0.0209131	0.0943985	-0.308277	0.0350318	0.0181023	-0.154675	-0.118586	-0.136521	-0.114441	-0.103084	-0.014472	0.149214	0.0101697	0.215997	-0.0355163	-0.215391	-0.168628	-0.130036	0.114062	-0.105077	0.0584114	0.155729	0.0673141	0.00719224	-0.00396807	-0.19183	0.0977402	0.0113182	0.260586	-0.0440819	-0.0424737	-0.00104498
35391	clec-194	0.223755	0.146803	0.172533	-0.0249876	0.0246451	-0.0842585	-0.118813	0.036968	0.102028	0.0811975	0.0380217	0.0486022	-0.209871	0.0785057	0.210958	0.00909941	0.0197424	0.0437265	0.0436018	0.124186	0.0601784	0.167056	0.164702	-0.0243768	0.0872217	0.189328	0.0134738	-0.0524655	0.07072	-0.0142965	-0.014389	0.0913645	0.034438	-0.0412352	0.17485	0.022477	0.192499	-0.028109	-0.231669	0.079409	0.0467277	-0.125925	0.0772644	-2.68479	-2.44742	0.209477	0.0744648
13373	clec-195	0.693436	-0.167852	0.112461	-0.21752	-0.13435	-0.215972	-0.346807	-0.214672	-0.231496	0.0784335	-0.0912106	-0.153014	-0.0873961	-0.219196	-0.0758492	0.273332	-0.0872826	-0.215249	-0.181575	-0.0157124	0.0965917	-0.0890086	-0.0863178	-0.211294	-0.0368479	-0.0589066	-0.253406	-0.0803898	0.0142947	-0.366929	-0.210477	-0.144924	-0.00663438	-0.0580057	0.00952139	-0.0952811	0.295307	0.824348	0.643761	0.764356	-0.210517	0.529156	0.00942524	-0.506009	-0.48584	-0.0908956	-0.256365
7487	clec-196	0.260533	-0.0153704	-0.00239222	-0.188176	0.19941	-0.161861	0.139485	-0.10546	-0.0456022	0.0563168	-0.112791	-0.142171	-0.0208093	-0.0391883	0.0055009	-0.162551	-0.137042	0.08256	0.0350025	-0.0953862	0.105938	0.123618	0.165195	0.0231413	0.0512264	-0.0120616	-0.0553066	-0.0276567	0.135755	0.0149366	0.061572	0.167374	0.0951275	-0.0154888	-0.0274854	0.144797	-0.244206	-0.121409	-0.13427	-0.0400063	0.152384	-0.0250025	0.0463894	-0.197071	0.0228209	-0.073861	-0.101596
31392	clec-197	0.142197	-0.153258	0.0482524	-0.0309934	-0.0363245	0.126021	0.169082	0.016048	-0.079979	-0.00826335	0.0910504	0.0605648	0.0968675	0.0668007	-0.107245	-0.0554959	0.035999	-0.0540404	-0.019352	-0.0559877	-0.059664	0.0883498	0.0823894	0.00715598	-0.109929	-0.159446	0.0131363	0.0299411	0.0944601	0.0489153	-0.0750741	-0.21469	0.107976	0.137627	-0.0254021	0.038425	-0.0979533	0.0816953	-0.144687	-0.101218	-0.0158435	-0.0747817	0.0174321	0.0246989	-0.0272608	-0.0624931	0.0203331
33042	clec-198	-0.0740116	-0.264133	-0.42768	-0.12511	-0.0563874	0.126745	0.0305019	-0.0969202	-0.0876005	0.0538431	0.0280459	-0.1315	0.106331	-0.0086099	-0.101988	0.0975137	-0.102519	-0.454278	0.0110469	-0.126907	0.0857262	0.163143	0.175212	0.0408825	0.123079	0.0262279	0.0440944	0.0396545	0.054906	0.0972366	0.114347	-0.11024	0.0289086	0.0886072	0.0333822	0.0571687	-0.0118405	0.137753	0.0605171	-0.132706	0.0614248	0.0115559	0.0561111	0.0635732	0.138182	-0.127121	0.0130114
33156	clec-199	0.582285	-0.122306	-0.320773	0.0857141	0.0957108	0.0534424	0.34784	0.161717	0.195449	0.0604755	0.0972068	-0.0870456	0.0847239	-0.00763188	0.202326	-0.274342	-0.01094	-0.185115	-0.0247226	-0.0938867	0.0654057	0.194182	0.123894	0.21813	0.122865	0.18049	0.217982	-0.0040063	0.0632092	0.176521	0.236859	0.159198	0.166837	-0.02161	0.0472106	-0.0487693	-0.179234	-0.075893	-0.150596	0.172256	-0.119347	0.180785	0.158638	-2.94092	-2.10776	-0.628166	-0.399486
21910	clec-2	-0.188129	0.154348	0.028133	0.0278333	-0.108736	-0.0302227	-0.185934	0.0388035	0.05657	-0.0939605	0.0627555	0.179992	0.0176637	0.0953741	-0.0538967	0.244064	-0.012059	0.0130931	-0.0363934	0.0756448	-0.014454	-0.0455036	-0.0784777	0.177693	-0.0571008	0.0546101	0.00584174	-0.00298724	-0.135771	-0.13762	-0.072803	-0.0854631	0.0260548	0.110766	0.0467125	-0.0289484	0.0252694	0.0529051	0.206957	-0.125988	-0.153256	0.107666	0.0744625	-0.0798178	-0.256827	-0.141132	0.0527042
37368	clec-20	-0.122342	0.0149769	-0.246944	0.098908	0.0110674	0.0261565	-0.0120156	0.0565079	0.100401	-0.0429107	0.043939	0.0962156	-0.0154353	0.0891173	0.000740014	-0.00982375	0.150473	-0.19773	0.0546825	0.0834	-0.0504519	0.00994363	-0.00355639	-0.119965	-0.0965663	-0.0273753	0.0127832	0.0578401	0.128372	-0.0171486	-0.082343	0.0623284	-0.119712	-0.0260306	-0.116654	0.0342388	0.197086	0.0206252	-0.0124886	0.0382236	0.0365935	-0.0267337	-0.137362	0.00924579	-0.100572	-0.133329	0.148576
43767	clec-201	-0.262111	-0.0904359	0.104451	0.0962822	-0.080772	0.0943533	-0.0162269	0.0595839	-0.00547649	-0.0144682	0.0053497	-0.0280118	0.113161	-0.00344817	-0.0486778	0.0250659	-0.0392507	-0.085368	-0.142958	-0.119308	-0.0644218	0.0913495	0.0913407	-0.0613745	0.0812526	-0.0235296	-0.0299689	-0.0825986	-0.257862	0.141812	0.0884093	-0.148394	0.0864274	-0.0622903	-0.0262229	-0.172612	0.0314809	0.150357	-0.0401596	0.060209	0.10644	0.111705	0.197325	-0.391804	0.102065	0.119706	0.117647
8247	clec-202	0.099256	-0.0327737	-0.0658602	-0.010109	0.00255536	0.10174	0.312683	0.103216	0.0800295	-0.0114781	-0.732751	0.0334621	0.226491	-0.0315892	-0.235116	-0.0801363	0.100188	0.0807404	0.095849	-0.217117	-0.0583171	0.0113567	-0.215805	-0.958412	-0.0521955	-0.178777	0.0653251	0.0814905	-0.0445741	0.156064	0.191133	0.0949052	-0.00879352	0.106495	-0.269001	0.128572	0.0680921	0.175814	0.0491334	-0.127216	-0.053677	0.138736	0.1382	0.0235723	0.149063	-0.118642	0.0174839
24505	clec-203	-0.0933518	0.152305	0.0768709	0.209239	-0.322553	0.100488	0.302595	0.253101	0.342937	-0.0637926	0.253393	0.311368	0.33003	0.0849074	-0.0756209	0.258945	0.206346	0.0258118	-0.0150616	0.090835	-0.059415	-0.300166	-0.383521	0.0994266	-0.238008	-0.359996	0.121247	-0.0358965	-0.0540574	-0.162714	-0.0990501	-0.0959389	-0.227757	0.229955	-0.161269	-0.0548347	0.04518	-0.0373035	-0.0585651	-0.12306	-0.556561	0.0210263	-0.0487814	-0.18493	-0.12665	0.0360744	-0.287266
10179	clec-204	-0.219541	0.402377	0.182706	0.23548	-0.211186	0.146637	0.219875	-0.0751234	0.249345	-0.187758	0.0732799	0.110877	0.104515	-0.0219948	-0.0468985	-0.0219089	-0.230892	0.273632	0.243417	0.189098	-0.0756726	-0.107875	-0.330661	0.214116	0.0551175	-0.113403	0.25273	0.0862755	-0.00848291	0.0855989	-0.371837	0.0477659	-0.3035	0.122936	-0.268721	-0.0824889	-0.0680533	-0.318299	-0.0710913	-0.0359481	-0.406105	0.123893	0.0833418	-0.350144	0.0391188	-0.0853003	-0.151094
8341	clec-205	0.172304	0.221941	0.0248611	-0.0785148	0.0666907	-0.258527	0.0125189	-0.159505	0.0211798	0.0556737	-0.144376	-0.0373783	-0.0717659	0.13142	0.0671848	-0.179934	-0.087026	0.00848876	-0.103932	0.0534584	0.108498	0.0328307	0.0535573	0.090639	0.00827304	-0.0104903	0.0623491	-0.0543442	-0.00981421	-0.0800007	-0.0680386	0.0771039	0.0867102	0.00670489	0.0910431	-0.0566577	-0.1198	-0.190637	-0.118395	0.180071	0.117404	-0.0201567	-0.0868626	-0.0524029	-0.0774912	0.0601643	0.0845106
15229	clec-205	-0.1451	0.0522777	-0.170793	0.0662046	-0.199402	-0.114829	0.0588122	-0.100775	0.109727	-0.107533	0.0194366	0.0647002	-0.152724	0.061187	-0.0812982	-0.125214	-0.197894	0.0423748	0.00962238	0.057078	-0.0197885	-0.0171791	0.0144107	0.0295366	0.00429153	0.0530259	0.0833032	0.110586	0.0979655	0.0086002	-0.153525	0.0696373	-0.0180478	0.2295	0.106479	0.246158	-0.0826731	-0.107528	0.0822782	0.115864	-0.231938	0.0933055	-0.184952	-0.0151639	-0.0318509	0.210819	-0.0518966
8715	clec-206	-0.406948	0.511018	0.131478	0.359606	0.291285	0.207362	0.575998	0.174587	0.483248	0.180125	0.110095	0.248213	0.283473	0.0639771	0.224527	0.0984373	0.286781	0.380592	0.259955	0.307105	-0.259841	-0.477112	-0.550938	-0.0760802	-0.234625	-0.526741	-0.126938	0.220173	0.337658	0.237412	-0.452355	-0.0795322	-0.555141	-0.287923	-0.462809	-0.529471	-0.308019	-0.615734	-0.358492	-0.366937	0.0521337	-0.255556	0.262285	-0.78099	-0.152681	-0.318137	-0.0466394
13902	clec-207	-0.293666	0.119381	0.0218207	-0.0084893	-0.0754103	-0.000771198	-0.0182398	0.041686	0.143109	0.054871	0.0950025	0.256314	0.134797	0.129008	-0.0021259	0.105555	-0.0896123	0.239407	0.0478963	0.0924246	-0.064837	-0.0711455	-0.126746	-0.115847	-0.172226	-0.12919	-0.173688	0.150392	-0.05008	0.0625453	-0.150253	-0.108741	-0.00203586	0.059335	-0.0299991	0.10715	-0.127235	-0.149721	0.143575	-0.182522	-0.0387324	-0.0512462	-0.114673	0.10974	-0.156181	0.0995591	0.0537937
17623	clec-208	-0.214769	-0.0562008	-0.211272	0.0354885	-0.150096	0.0242373	-0.0454438	-0.0173947	0.0870274	-0.0781722	0.0962666	0.12342	0.112776	0.0726529	-0.0847347	-0.00100335	-0.0536346	-0.0536008	-0.0383464	0.0489138	0.0688783	0.0095609	-0.0676553	0.0918855	-0.0359665	-0.0725576	-0.032299	0.0395513	-0.117912	-0.0144592	-0.0203318	0.0831054	-0.038499	0.173756	0.0639061	-0.0104474	0.0248881	0.0131231	0.207714	-0.047962	-0.14639	0.100227	-0.0776624	0.0198955	-0.153536	0.185588	0.0120996
7239	clec-21	0.429461	0.206611	0.260244	-0.0103265	0.0983567	0.0657197	0.0693049	0.200099	0.205386	0.122653	0.1296	0.141534	0.104269	0.174102	0.223495	0.0714593	0.24813	0.312534	0.156235	0.00985128	0.107294	0.11128	0.0379	0.0659297	0.0829482	0.0551725	0.221258	0.125087	-0.0218162	0.11094	0.1746	0.172065	0.194931	0.180069	0.118646	0.160773	0.227829	0.0517509	0.134339	0.105201	-2.0494	-0.153836	-3.63129	-3.80105	-3.8336	-1.8363	0.228811
35909	clec-21	0.453086	0.16697	-0.0811714	0.149241	0.0262799	-0.0363227	0.155321	0.0729413	0.0350731	0.149198	0.0143581	0.0573975	-0.687634	0.13246	0.0370418	-0.154776	0.19467	-0.157718	0.0365896	0.0106873	-0.622087	0.0855774	0.0997559	0.20136	-0.0627774	0.0368565	0.0573782	-0.0426378	0.127049	-0.0197956	-0.141699	-0.217779	0.134232	0.038735	0.144151	-0.0248443	0.0396512	-0.10521	-0.183408	0.120268	0.489874	-0.00860732	-0.756971	-0.743166	-0.754817	0.412731	-0.0371032
326	clec-210	0.0619654	0.113487	0.133872	0.0214719	-0.0117533	0.103728	-0.0308031	0.205009	0.127215	0.0413326	0.105822	0.0187996	-0.197616	0.0852198	0.142882	-0.00788172	0.194722	0.0747639	-0.0323513	0.109165	-0.370998	-0.209709	-0.0794345	-0.217202	-0.0270314	-0.0226669	-0.00628304	0.00602124	-0.0182594	0.01659	-0.117752	-0.239921	-0.075693	-0.154669	-0.0428443	-0.111554	-0.130911	-0.0227052	0.0319529	0.194129	0.185075	0.0173182	0.0562425	0.0899279	-0.0386235	-0.236194	0.0101071
30534	clec-211	0.000258569	-0.182905	0.0211817	0.0609771	-0.153057	0.138318	0.0999705	0.105059	0.0391901	-0.0769024	0.0536694	0.154484	0.201809	0.0836609	-0.0145526	-0.179103	0.0764206	0.0677132	0.0697799	-0.117751	-0.0643474	0.033699	-0.0444326	-0.214098	-0.109574	-0.0906219	0.101056	0.103223	0.0376438	0.0850304	-0.0952504	-0.278526	-0.102933	0.105383	-0.048481	0.125866	-0.0476547	0.0294416	-0.100783	-0.180375	-0.0840598	0.00995356	0.00453673	0.128234	-0.0153175	0.0177357	0.0591806
868	clec-212	-0.0786302	-0.221581	0.0885139	0.0168958	-0.0657827	0.0542575	-0.179652	0.116829	-0.0201299	-0.0772527	0.0660932	-0.0188631	0.139969	-0.0319255	0.0220943	0.115574	0.0274012	0.0182919	-0.00327846	-0.202688	-0.123673	-0.0530216	-0.0249518	-0.130933	0.0271899	0.0460224	0.0401073	-0.028678	-0.143981	0.162278	0.0563573	-0.05415	0.123972	-0.0186521	-0.104961	0.0268648	0.123708	0.124229	0.0934832	-0.0954984	-0.0233383	0.0593299	0.0519517	0.0972021	-0.0579265	-0.135116	0.0534623
35326	clec-213	0.625189	0.43208	0.220059	0.420638	0.632659	0.502073	0.593867	0.574081	0.757196	0.638233	1.20827	1.58111	1.19123	0.163266	0.668496	0.524521	0.453985	0.149436	0.532945	0.476993	-6.76101	-6.96228	-5.66469	-6.35225	-6.29074	-5.82672	-4.98097	0.503633	0.722557	0.499189	-5.56573	-6.80002	-6.64985	-6.52592	-6.42995	-6.69243	-7.17685	-0.17122	0.441519	0.62241	0.628261	-0.0376809	-5.84789	0.544465	0.591307	-5.35715	0.441904
9667	clec-214	0.289869	0.244884	0.558834	0.375266	0.26432	0.224624	0.352435	0.321676	0.297902	0.291703	0.386428	0.261046	0.371071	0.146977	0.452973	0.467737	0.236873	0.392872	0.353434	0.0777038	-1.01392	-1.17777	-0.788674	-0.808601	-0.860085	-0.873552	-0.783716	0.210862	0.367191	0.290482	-0.693562	-0.843299	-0.93331	-1.02709	-0.956502	-1.06922	-0.808792	0.315261	0.269665	0.312782	0.155391	0.186396	-0.625675	0.206965	0.551376	-0.795794	0.0222309
7336	clec-215	0.342848	0.412283	0.506157	0.362822	0.403521	0.542588	0.507684	0.36306	0.382536	0.518637	0.448844	0.415732	0.674626	-0.0207062	0.448752	0.322283	0.194744	0.430447	0.353107	0.407851	-1.15584	-1.44396	-1.61571	-0.987736	-1.08084	-1.49858	-1.05121	0.348198	0.420503	0.356067	-0.965733	-1.24535	-1.45715	-1.40891	-1.58093	-1.6859	-1.74566	0.194916	0.258318	0.364914	0.159911	0.306073	-0.293162	0.116348	0.617076	-0.712767	-0.0179771
28371	clec-215	0.319441	0.0740994	0.188307	0.287836	0.21014	0.311945	0.32211	0.381384	0.170969	0.549731	0.45621	0.496167	0.632564	-0.0392447	0.436079	0.411286	0.179967	0.0322056	0.0312959	0.450803	-0.60939	-0.884926	-1.33158	-0.467815	-1.23129	-0.701709	-0.827605	0.345889	0.40876	0.309391	-1.1737	-1.33692	-0.900049	-0.856129	-0.475016	-1.26889	-1.29085	0.199026	0.317038	0.506539	0.157923	0.326253	-0.565455	0.124301	0.454762	-0.48124	-0.000663319
19386	clec-216	-0.0374583	0.104445	0.207637	-0.0644289	-0.455329	-0.0996365	0.0724513	0.0803387	-0.0883299	-0.0866916	-0.0890825	-0.0132689	-0.0995744	0.0285608	0.016477	0.00783019	-0.174481	0.146545	-0.0885497	0.00673319	0.162644	0.0993692	0.0500748	0.0419757	0.0259821	-0.0407139	-0.00971163	-0.10733	0.0802999	-0.0849705	0.0886167	0.0276651	-0.105595	0.0211629	0.0265862	-0.114674	0.127965	0.0139781	-0.0597587	-0.000441564	-0.0322853	0.055542	0.109502	-0.0410667	0.00026636	0.192864	-0.0936962
35862	clec-216	0.00753848	0.115094	-0.0326539	-0.0721606	-0.0548731	-0.0878011	0.0192999	0.14761	-0.0979813	0.00789183	-0.142146	-0.0667618	-0.19746	0.036479	-0.00282538	-0.0988868	0.191432	0.0349078	-0.152191	0.072184	0.157347	0.113169	0.0995685	0.0915794	0.00829361	0.0133577	0.0242605	-0.0464341	-0.0660315	-0.0734667	0.0364352	-0.00385875	0.0753303	-0.0551785	0.0331033	-0.0949204	-0.0850992	-0.197305	-0.0689438	0.0587076	0.11286	0.0193711	0.0428913	-0.03834	-0.00292763	0.0947788	-0.00372567
41728	clec-216	0.254246	0.219633	0.119398	-0.0272424	-0.214834	-0.0986397	-0.0171771	0.115763	-0.0825816	0.00355974	-0.199945	-0.0392786	-0.246195	-0.0129343	0.00620227	-0.0561454	0.05385	0.0664521	-0.228386	0.0833847	0.182607	0.228461	0.0305089	0.0291209	0.0747319	-0.0613782	-0.0907366	-0.0938272	-0.0772474	-0.217518	0.0397099	-0.0342277	0.0711646	-0.0386468	0.0330784	-0.143211	-0.0233941	-0.166336	-0.0661283	0.0930944	0.183	0.00662019	0.0172002	-0.0717996	0.0308017	0.133072	-0.000834457
38445	clec-217	-0.0817874	0.0658542	0.0655376	0.0490086	-0.184693	0.0604335	0.16297	0.272054	0.00234064	-0.219954	0.0111255	0.0700895	-0.173651	-0.0537258	0.0151013	-0.120328	0.210531	0.0728812	0.0243622	-0.00826423	-0.0744179	-0.0144937	-0.107808	-0.0302058	-0.0468564	-0.0263535	0.142284	-0.0917336	-0.130594	0.0687066	0.127565	0.0793049	0.0351848	0.0399363	-0.0405418	-0.136679	0.0764955	-0.0586858	-0.145456	-0.0880401	-0.0585064	0.0461784	-0.0429765	0.0298849	-0.0034507	0.0412208	0.00552253
39060	clec-218	-0.215549	-0.182847	-0.403022	-0.166468	-0.0838602	-0.157011	-0.236722	-0.149426	-0.23669	-0.180435	-0.252317	-0.257892	-0.234387	-0.158545	-0.221737	-0.195122	-0.146169	-0.345894	-0.127994	-0.145027	0.402244	0.560165	0.398882	0.379031	0.331975	0.483049	0.161538	-0.190295	-0.250245	-0.12216	0.331145	0.272526	0.309311	0.208862	0.226153	0.319212	0.153863	-0.0236431	-0.0845351	-0.179465	-0.0538567	-0.162721	-0.38249	-0.113289	-0.282914	0.358796	-0.0787248
41065	clec-218	-0.142219	-0.0541208	-0.0114541	0.0669816	-0.0545501	0.0168784	-0.0548231	0.00410039	-0.00434257	-0.180126	-0.0092322	0.018919	-0.206809	-0.0951425	-0.042962	-0.285739	-0.100153	-0.00484829	-0.0288693	-0.00460686	-0.00817869	0.341315	0.113027	0.091606	0.242426	0.281948	0.0514549	-0.0247416	-0.0331821	0.0146692	-0.0786442	-0.0238114	0.102429	0.0935913	0.116988	0.0907216	-0.0641652	-0.153929	-0.197844	0.0634137	0.0456504	-0.0298831	-0.216908	0.031528	-0.128107	0.162384	0.0417469
25784	clec-219	-0.0692036	-0.000268698	0.11834	0.0109059	-0.0792148	0.00808509	-0.11162	-0.076216	-0.0423499	-0.0299206	0.0302794	0.0396051	0.0369722	-0.0348252	-0.152904	0.184402	-0.150091	-0.0548506	-0.151977	0.031455	0.0166427	0.0852771	-0.0296453	0.15502	0.0478414	0.0272705	-0.0567263	-0.0660861	-0.0981034	-0.0641754	0.0346437	-0.014851	0.08672	0.0984237	0.13454	-0.179615	0.142817	0.164709	0.129687	-0.116762	-0.198386	0.0327584	0.0327045	-0.0245362	-0.144976	0.162816	-0.0212254
1555	clec-22	-0.136119	-0.235677	0.0531001	-0.0530722	-0.0375739	-0.151561	-0.166969	0.188759	0.161207	0.223553	0.129819	0.00927751	-0.0750679	-0.0639755	0.171308	-0.0198861	0.11491	-0.124251	-0.187271	-0.190075	-0.130525	0.0456355	-0.0102596	-0.0113179	0.154033	0.140946	-0.0174112	-0.0611444	-0.146131	0.0227161	0.0106514	0.121697	0.0611148	0.0828656	0.122867	0.0109455	0.367787	0.167859	-0.193102	0.0801597	-0.0722031	-0.11689	-0.178112	0.024511	-0.141997	-0.0742128	-0.165142
6322	clec-22	0.30692	0.126296	0.537551	0.246399	0.121115	0.332672	0.0800935	0.439821	0.410352	0.504934	0.354167	0.419677	0.23828	0.254984	0.390905	0.371707	0.319657	0.309608	0.0683154	0.185065	-1.04859	-0.844058	-0.630011	-0.828735	-0.638616	-0.66097	-0.582708	-0.888645	-0.512834	-0.731296	-0.680008	-0.631404	-0.631823	-0.505284	-0.47936	-0.579695	-0.284395	0.317966	0.17797	0.501102	0.260988	0.215619	-0.648372	0.318683	0.165822	0.171219	0.150915
16586	clec-22	0.580968	0.525709	0.7367	0.583578	0.566832	0.48912	-0.190352	0.583966	0.525885	1.16082	0.824072	0.891099	0.634068	0.227632	0.661456	0.747865	0.620384	0.502714	0.426146	0.516661	-2.5507	-2.66128	-2.32599	-2.14873	-2.29716	-2.15084	-2.02326	-2.67665	-2.00313	-2.52658	-1.85974	-2.85374	-2.96971	-2.90843	-2.53717	-3.10153	-2.65047	0.469289	0.473069	0.945644	0.708204	0.273489	-2.21556	0.500637	0.587645	0.596164	0.38988
32354	clec-220	0.00897446	-0.149323	-0.297574	-0.0356497	-0.116953	0.110858	0.0560281	0.0325532	-0.0152362	-0.00827132	0.0477795	0.0318347	0.157207	0.0345215	-0.0747701	0.0682931	-0.0468786	-0.368288	-0.0593895	-0.135089	0.0319924	0.0849738	0.00902056	0.10079	-0.0408822	-0.0103529	0.130543	0.0450161	-0.078132	-0.0116097	0.216992	-0.148509	0.0328154	0.167488	0.125213	-0.0152512	-0.148539	0.103172	0.0777428	-0.120845	-0.109775	-0.00136139	0.0914398	0.0807544	0.0407195	-0.0890727	-0.00512744
38925	clec-220	-0.0413073	-0.145725	-0.236595	0.199291	-0.10162	0.188741	0.178923	0.07023	0.209273	-0.0269222	0.0231302	0.0750131	0.112634	-0.104985	-0.0440078	-0.101693	0.00686928	-0.249757	0.0272236	-0.0256287	-0.121191	-0.00632497	-0.228781	-0.127195	0.0816466	-0.0459708	0.150087	0.186117	0.0486531	0.193795	-0.197097	0.0683064	-0.19876	0.0935137	-0.181238	-0.0941867	0.180641	-0.0572069	-0.057221	-0.0858765	-0.197106	0.240597	0.158634	-0.0260683	0.23333	-0.438782	0.0413934
11860	clec-221	0.0764994	-0.107477	0.0916537	-0.0860189	-0.0157534	0.108571	-0.0172588	-0.0202308	-0.0602432	0.06524	-0.0204287	0.00942768	0.0617102	-0.0137584	0.000155807	0.0527155	-0.164321	0.101694	0.0260583	-0.0513439	-0.0315799	0.104901	0.0747494	-0.0514075	-0.0163172	-0.00236487	-0.0169922	0.00837256	-0.173601	0.0500676	0.150971	-0.0229471	0.103594	0.0696557	0.0793276	0.00483917	-0.221559	-0.0785099	0.0914613	-0.150175	-0.119119	-0.0298886	-0.0143257	0.0825472	0.0296235	0.0233139	-0.0906356
34617	clec-222	-0.00501984	-0.0634323	0.0971434	0.0860403	-0.193032	0.0201863	0.0895401	-0.00483133	-0.0106579	-0.164098	-0.152498	-0.108215	-0.0228091	0.01591	-0.14317	-0.0820581	0.00429907	-0.0176971	-0.0314447	0.00897195	0.0480458	0.0584968	0.0671053	-0.0533774	0.00140097	-0.0135015	0.0989672	-0.0950811	0.0289284	-0.0801483	0.0970557	0.120612	0.0431549	0.0534121	-0.0687791	0.0675541	0.206105	0.0982904	-0.186383	-0.0809217	-0.141043	-0.0560445	-0.0539148	0.237853	0.1977	-0.0683733	-0.00858614
34212	clec-223	0.117607	0.0633603	-0.0146556	0.0389542	-0.187888	0.0522365	0.33696	0.0776809	-0.0579394	-0.191196	-0.082399	0.0127247	-0.0428688	0.00559802	-0.245785	-0.0255486	0.0195808	-0.100652	0.00604485	0.0281166	-0.0283694	0.0602055	-0.00902528	0.150349	-0.0684907	-0.114996	0.189997	-0.0276409	0.0792752	-0.065435	-0.0234103	-0.070881	0.0876269	0.164376	-0.145881	0.0947356	0.0936392	0.0749124	-0.122255	-0.136305	-0.387232	-0.0154814	-0.0239639	0.152338	0.201215	-0.228608	0.0423074
9415	clec-224	0.209524	0.155688	-0.0364412	0.00901367	0.0251522	0.0609928	0.106997	-0.221155	0.0206694	-0.0815212	-0.0730223	-0.175964	0.188662	-0.22784	-0.0282596	-0.0655142	-0.206967	0.0204563	0.0699317	-0.0156472	0.0353884	-0.0033114	-0.237726	0.106522	0.153656	-0.170579	0.138796	-0.0487846	-0.0204076	0.0544928	0.103565	0.302905	-0.0861844	-0.116653	-0.235518	-0.0835259	0.130905	-0.0137082	-0.107832	0.0433386	-0.156806	0.0464631	0.190619	-0.2628	0.308188	0.0767328	-0.2158
27979	clec-224	0.0966961	-0.0635701	0.215186	-0.0469805	0.0918999	-0.0984184	-0.0186956	-0.124434	-0.131691	0.0543807	-0.0948778	-0.0509161	-0.0608764	0.0584016	-0.0139455	0.0353304	-0.0352414	0.0584532	-0.014573	-0.0864142	-0.0656538	0.153528	0.216452	-0.0709066	-0.00271252	0.0461611	-0.135893	-0.0821688	0.175403	-0.132635	-0.0508018	-0.212613	0.203159	-0.066197	0.185116	0.00699392	-0.148004	0.0127626	-0.0882541	-0.0851544	0.15218	-0.209457	-0.0345546	-0.0802702	0.139965	0.222154	-0.0333219
28764	clec-224	0.0587221	-0.0393314	-0.0455536	-0.262922	0.246015	-0.103711	-0.0784389	-0.203855	-0.10571	0.173686	-0.0147616	-0.0511399	0.0471664	0.0148739	-0.0114291	0.0144815	-0.0711817	-0.172075	-0.0348492	-0.00165831	0.115856	0.211475	0.248443	0.0858169	0.137698	0.0727204	-0.215343	-0.0503923	0.142064	-0.102034	-0.034136	-0.147829	0.18433	-0.0114627	0.236999	0.0642928	-0.203664	-0.0332114	-0.084923	0.0683294	-0.0354337	-0.116685	0.0732787	-0.0695304	-0.0479001	0.112585	-0.228228
32666	clec-224	0.23132	-0.0113865	-0.23444	-0.0674748	0.0665317	0.259868	0.13144	-0.196484	-0.0412103	0.00304659	-0.0291609	-0.0231067	0.233467	-0.0744656	-0.175614	-0.252796	-0.27411	-0.0705093	0.0352132	0.149361	0.012045	0.097595	-0.172005	0.125242	0.10308	-0.254689	0.0770497	0.0270042	0.0361035	0.0770219	0.194111	0.136572	-0.0393901	-0.0232036	-0.247387	-0.145971	-0.0632928	0.0129405	-0.0837512	-0.206654	-0.0506137	0.0829235	0.228868	-0.182062	0.250278	-0.00119036	0.00512149
34951	clec-225	0.0242793	-0.0130266	0.0678156	-0.0464888	0.115067	-0.0495222	0.0666732	-0.00816177	-0.115204	0.0489143	-0.110478	-0.0216446	-0.12513	0.0152081	0.150161	-0.136358	-0.0938113	-0.0108194	-0.019055	-0.0170707	-0.0734323	0.19811	0.187221	-0.121209	0.0585228	0.146447	-0.029307	-0.113342	0.152785	0.0449216	-0.0646902	-0.0993074	0.0354466	-0.114273	0.135997	-0.14833	-0.0549084	-0.0714471	-0.161682	0.137024	0.115036	-0.0760352	-0.0154579	-0.0121008	0.0432412	0.109786	-0.0850572
14296	clec-226	-0.0479732	-0.174536	0.189216	-0.0614161	-0.0297544	-0.0365658	-0.153105	-0.0680366	-0.137163	0.0276797	-0.0538353	-0.0489291	0.0344118	-0.0444509	0.0259736	0.258402	-0.0400709	-0.0342657	-0.066929	-0.0478368	0.021718	0.0251879	0.0427608	-0.0911575	0.0041625	0.00547339	-0.0931325	-0.0732074	0.0335142	-0.0886217	0.0869093	-0.0500241	0.128849	-0.0159015	0.141229	0.00684834	0.112747	0.200179	-0.00227022	0.0170108	-0.0405813	-0.0341824	0.191071	-0.088127	0.0528867	0.024186	-0.154924
34139	clec-227	0.00317629	-0.144775	-0.586634	-0.191623	0.0166372	-0.0141907	0.132718	-0.033804	-0.0556889	0.149396	0.0165248	-0.0132171	-0.125326	-0.0174983	0.0678293	-0.0162228	-0.0835931	-0.512345	-0.0429224	0.00551973	0.00975736	0.311674	0.235778	0.176101	0.152444	0.168362	0.0331774	0.0666813	0.257821	0.0156258	-0.0333094	-0.178756	0.0911777	0.0545251	0.13594	0.082577	-0.202744	-0.140032	0.0280809	0.0782483	0.0412605	-0.0551648	-0.0619667	0.00311876	-0.0172896	-0.0979439	-0.110176
23656	clec-228	-0.176788	-0.0073004	0.00968532	-0.115223	-0.0203076	-0.0197228	0.0764383	-0.0138841	-0.0490106	0.113769	0.0447266	-0.00932323	-0.0430229	-0.00853384	-0.00599214	0.00295103	-0.102496	-0.0697307	0.0159308	0.0714274	-0.00161589	0.0923455	0.088056	0.0664727	0.0545412	0.090973	-0.112599	0.0214984	0.170092	-0.109272	0.159666	-0.241937	0.0325191	0.0673798	0.279329	-0.000252214	-0.251026	0.0454796	-0.0718153	0.0533787	-0.139226	-0.0559615	0.0346043	-0.141657	0.118528	0.0680399	-0.189173
13041	clec-229	0.068291	-0.114658	-0.00056428	-0.103354	-0.0390864	0.0333159	0.0110707	-0.0619052	-0.0621111	0.0426396	0.107186	0.0553713	0.046048	0.0317209	-0.0952251	0.142531	-0.0934214	0.0689428	-0.0323443	0.019679	0.0609076	0.149782	0.0819808	0.0429703	0.0228052	-0.0231168	-0.237997	0.00226646	0.00992752	-0.0741054	-0.0103112	-0.117105	0.122644	0.0528425	0.189933	0.0690204	-0.217023	-0.167707	0.0732118	-0.0575181	-0.0882291	-0.0695399	-0.00345833	0.0251486	0.10524	0.0253448	-0.128888
14153	clec-23	-0.677846	-0.680536	-0.941888	-0.864502	-0.876152	-0.696076	-0.177938	-0.902151	-0.761988	-1.195	-0.997424	-1.00917	-0.754141	-0.706317	-1.07556	-0.848095	-0.927716	-0.718857	-0.831489	-0.73797	0.956169	1.14415	0.774528	0.880033	0.910042	0.872587	0.47757	0.876138	0.532011	0.751296	0.742944	0.553844	0.782453	0.653699	0.783394	0.660017	0.552352	-0.880649	-0.72379	-1.2123	-1.11561	-0.6279	0.715731	-1.04121	-0.636005	-0.663085	-1.05253
153	clec-230	-0.0456737	-0.0745334	-0.139484	-0.230019	0.241533	-0.203512	0.178233	0.147131	0.247199	0.194828	0.0537658	-0.18705	-0.0934979	-0.127851	0.105102	-0.182124	0.237888	0.000231315	-0.128916	-0.100489	0.136786	-0.117405	-0.00633438	0.233896	0.197258	0.122342	0.157967	0.146343	0.0143136	0.106442	-0.06704	0.27919	-0.0474507	-0.0624895	0.0242131	-0.00920608	0.0245589	-0.299397	-0.128619	0.188412	-0.0745795	-0.166819	-0.127031	-0.140511	-0.108987	-0.296249	-0.290243
19005	clec-230	-0.000899407	-0.0962609	0.200642	-0.0724722	-0.030901	-0.015209	0.0500107	-0.0247102	-0.0873254	-0.00550295	-0.0465681	-0.118784	-0.010916	-0.0837271	-0.140484	0.342998	0.165733	-0.159778	-0.160867	0.0077824	0.0686687	0.0411181	0.0136252	-0.00258816	0.0234458	-0.095539	-0.0506846	-0.0638925	0.0669835	-0.189036	0.0812137	-0.0680279	0.127158	-0.0119017	0.0349088	-0.0799566	0.2053	0.197353	0.00630264	-0.0958698	-0.129046	-0.00482156	0.267503	-0.0805326	-0.00493334	-0.0289727	-0.159277
25227	clec-230	-0.252317	-0.341007	-0.156641	0.0364068	-0.113412	0.00867443	0.0030842	0.134818	0.0215595	0.123014	0.142347	-0.200967	-0.0144215	-0.257953	0.168465	0.198182	0.0352899	-0.469208	-0.208	-0.079257	0.0581442	-0.0894341	0.0042219	0.0407064	0.138519	0.212796	0.0226148	-0.105344	0.0203292	-0.10295	0.162805	0.147243	0.0203694	0.0246772	0.267329	-0.101074	0.340164	0.165628	-0.00837441	-0.153291	-0.189038	0.0101171	0.183401	-0.115591	0.0962207	0.0859284	-0.373643
32717	clec-230	-0.0623829	-0.118307	-0.0589403	0.164864	-0.0973192	0.121567	0.118258	0.0877092	-0.0113774	0.0109933	0.00664124	-0.0512128	-0.0626442	-0.063022	-0.0371132	0.186409	0.110558	-0.299266	-0.0884508	0.0473356	-0.0659421	0.0119253	-0.0381635	0.0353481	-0.0848262	-0.0504064	0.118771	0.0469638	0.0260289	0.0731447	-0.0612592	-0.170502	-0.0451892	-0.0291676	-0.0703612	-0.080849	0.0811243	0.0530178	-0.0681646	0.059504	-0.0285068	-0.0227416	0.27784	-0.0510829	0.166685	-0.131949	-0.023987
41233	clec-230	-0.0174666	-0.169886	-0.0456721	0.159116	-0.0188153	0.0936597	0.201953	0.158965	0.0517035	0.0103103	0.0461602	-0.00482993	-0.159144	-0.0751175	0.0813111	-0.430201	0.0177349	-0.106199	-0.172187	0.109056	-0.0184056	0.151402	-0.00411812	0.0938978	-0.0124239	0.122497	0.0579329	-0.012532	0.153642	0.0863867	-0.0878055	-0.0564825	-0.0383605	-0.0303901	0.0833161	-0.0582739	-0.136223	-0.149432	-0.48431	0.17993	0.0326379	-0.00981133	0.0495871	-0.0582361	0.166964	0.0517293	-0.0929933
45193	clec-230	-0.0582268	-0.0525376	-0.394419	0.319688	-0.140788	0.168402	0.391822	0.265284	0.168645	-0.0459625	0.10596	0.0759746	-0.0721811	-0.110889	0.0894492	-0.443755	-0.152402	-0.295033	0.00877899	0.0338812	0.0258433	0.197352	0.0212399	0.200134	0.119406	0.219296	0.141049	-0.0254464	0.0837052	0.125255	-0.101918	-0.118114	-0.22303	0.0728456	0.0888292	-0.273855	-0.387037	-0.474267	-0.368062	0.0934561	-0.302821	0.247061	0.24999	-0.220587	0.376529	0.028917	-0.471258
37420	clec-231	0.136466	-0.0265962	0.017111	-0.0169221	0.05688	-0.0786348	0.25292	-0.0999157	-0.0935002	-0.0683328	-0.263844	-0.292369	-0.0389397	-0.292852	-0.188737	0.0146087	0.00127618	-0.159936	-0.193373	-0.00952528	0.165129	0.0686004	-0.0472472	0.227102	0.123954	-0.0447594	0.0816333	-0.226836	0.0646937	-0.118905	0.323303	0.360625	0.159173	-0.0900432	-0.0145994	-0.164709	0.266894	0.0582485	-0.254732	-0.00816206	-0.13774	-0.086952	0.29274	-0.216167	0.251979	0.0816775	-0.246609
39342	clec-232	0.0095636	-0.162112	0.0683789	-0.0132212	0.0185538	0.047584	-0.041537	0.0323737	-0.0212269	0.100315	0.0469785	0.0346141	0.050267	-0.0575228	-0.145203	0.0307453	0.133297	-0.00449374	-0.057668	-0.103814	-0.0563971	0.026944	-0.0710025	-0.0400811	-0.0245796	-0.0593865	-0.0970769	0.0190784	-0.00349999	0.047051	-0.0477643	-0.139124	0.0495861	0.006948	-0.0239365	0.0844055	0.0627546	0.0585768	0.00132577	-0.0615479	0.152756	-0.0509425	-0.0524633	0.0728152	-0.0638489	0.0168421	0.143949
23753	clec-233	0.293675	0.25507	-0.333289	0.288908	0.265755	0.155966	0.734207	0.370499	0.519422	0.168372	0.255335	0.348885	0.397513	0.157129	0.188482	-0.106193	0.277639	-0.0389975	0.208844	0.215406	-0.548321	-0.718965	-0.694746	-0.226109	-0.666531	-0.571916	-0.434664	0.324221	0.363804	0.262384	-0.38389	-0.769831	-0.899876	-0.530779	-0.574397	-0.774843	-1.19655	0.0504357	0.153637	0.292605	0.0605573	0.238687	-0.628611	0.111726	0.396973	-0.262769	-0.0384745
16991	clec-234	0.104169	0.11965	0.0482099	0.0104583	-0.138267	-0.059302	0.130178	0.106727	0.0639166	-0.0551011	0.0344857	0.0730978	0.170535	0.133011	-0.100362	-0.021651	0.168791	0.0321455	-0.0022386	-0.0130491	0.264341	0.0177843	0.030632	0.125055	-0.110708	-0.0384336	0.0212235	-0.0450962	0.00184042	-0.101868	-0.135213	-0.162462	0.00419778	0.0522947	-0.143176	0.0781842	-0.110298	-0.0559397	-0.0783764	-0.0191369	-0.0719974	-0.0686335	-0.493523	0.0702227	-0.0104979	-0.210503	0.145239
24649	clec-234	-0.0153604	0.129368	-0.283851	0.168457	-0.113315	0.0515868	0.24278	0.147853	0.22151	-0.159239	0.0492057	-0.124924	0.291707	-0.128537	-0.063708	-0.276821	0.0954932	-0.146164	0.0992245	-0.0178462	0.163176	-0.216384	-0.23313	0.14148	0.0244643	0.00151186	0.209492	-0.031291	0.042289	0.0829349	-0.0313521	0.0669006	-0.13632	-0.00936433	-0.291285	0.0580507	0.075376	-0.0646972	-0.192467	0.031467	-0.195674	0.0976467	0.0442458	-0.0879834	0.154249	-0.143867	-0.0733405
34028	clec-235	-0.0643896	-0.0427363	-0.201118	0.194237	-0.279528	0.123885	0.164196	0.186572	0.189366	-0.281308	0.0882954	0.263494	0.0917723	0.193074	-0.111992	-0.35086	0.0384071	0.0625089	0.0487462	-0.0042581	-0.14864	-0.0111852	-0.0892464	-0.00988586	-0.182288	-0.0167086	0.179018	0.0608563	-0.126031	0.164452	-0.153761	-0.103709	-0.0996922	0.207243	-0.13789	0.140431	-0.000954107	-0.0869409	-0.026599	-0.0634789	-0.28177	0.0596948	-0.236008	0.206967	-0.112091	-0.0824225	0.243341
15366	clec-236	-0.120622	0.251144	0.0348593	-0.0607715	-0.334846	-0.110993	0.0698887	0.0109777	-0.0118707	-0.292677	-0.142823	-0.0540639	-0.0673566	-0.0347329	-0.136366	-0.0329334	0.0737616	0.201783	-0.169912	0.0941667	0.194928	0.130856	-0.0990158	0.18798	0.0129248	-0.0550839	0.180883	0.11817	-0.0130497	0.0097468	0.15679	0.220339	0.123174	0.144021	-0.0393453	0.152653	0.268679	-0.160287	0.0321859	-0.22385	-0.281039	-0.126333	0.0823787	-0.309657	-0.149439	0.0796242	-0.190938
25863	clec-236	0.0426995	0.411138	-0.518823	0.00517738	-0.217043	-0.135536	0.247824	0.0387067	0.155261	-0.0275187	-0.133756	-0.0119314	-0.0385052	-0.350013	0.0555985	-0.375427	-0.184107	-0.197095	-0.114089	0.101414	0.269847	0.172474	-0.223909	0.563344	0.2574	0.124175	0.315079	0.0706823	0.0951635	0.0704068	0.0444167	0.203919	-0.0306582	0.246212	0.179212	-0.088046	0.0276878	-0.503624	-0.248691	-0.136346	-0.432216	-0.00135449	0.30803	-0.663689	0.0246925	0.0973029	-0.557291
6441	clec-237	0.309403	0.508766	0.0585759	0.354089	0.0958553	0.0597833	0.45698	0.376566	0.480052	0.301411	0.0559187	0.231155	0.308307	0.16814	0.142613	0.0511795	0.329285	0.299149	0.172233	0.25284	-0.204002	-0.639689	-0.506167	-0.210642	-0.521382	-0.481955	-0.143078	-0.597245	-0.371351	-0.706809	-0.327376	-0.0492108	-0.411626	-0.318951	-0.445303	-0.231235	-0.340727	-0.0909797	0.128666	0.601877	-0.00319732	0.047895	-1.17179	0.16043	0.271311	-0.823303	0.0536491
2142	clec-238	0.246397	0.265762	0.420578	0.247935	0.240201	0.276186	0.0572747	0.371484	0.415432	0.437471	0.395733	0.475661	0.460078	0.31759	0.315346	0.289872	0.41888	0.293459	0.235395	0.265068	-0.586537	-0.723043	-0.552992	-0.68696	-0.543705	-0.576809	-0.426829	-0.666044	-0.440049	-0.630497	-0.424771	-0.30863	-0.387452	-0.531399	-0.432051	-0.394944	-0.185232	0.32367	0.190213	0.521487	0.213354	-0.11195	-2.98251	0.305349	0.170393	-2.57227	0.365737
5509	clec-239	-0.00537223	0.202426	0.0939883	0.0643831	-0.0528879	-0.0500251	-0.0877359	-0.0803006	-0.0485893	-0.144989	-0.000689336	-0.0751664	-0.0478742	0.0153285	0.0132803	0.00484503	-0.0435889	0.164701	0.159327	0.0884674	-0.0107977	-0.127417	-0.0670269	-0.0413986	-0.0321459	0.048745	-0.0302797	-0.0872577	0.0395207	-0.047462	-0.0250737	0.103892	0.0156212	-0.0681436	-0.0512582	0.0965316	0.085517	-0.0364068	0.0205187	0.124926	0.0567835	0.209387	-0.325983	-0.0113862	-0.0727974	-0.216083	0.115765
7771	clec-24	-0.121715	-0.062904	0.166432	0.0565226	0.0147333	0.00909349	-0.141562	0.0153469	0.00190209	0.0775918	-0.0680646	-0.047799	-0.0858731	0.0055999	0.0795639	0.0247569	0.0373914	0.207663	-0.0799842	0.0532818	0.00336145	0.0716441	0.0498054	-0.0964386	0.0708217	0.0449887	-0.139711	0.000903989	-0.109366	-0.0251163	0.088355	0.0439005	-0.087052	0.00842773	0.109201	0.0499876	-0.0202289	-0.0932022	0.0389612	-0.0359484	-0.00639158	-0.0267988	0.0119128	0.0321579	-0.0174211	-0.131678	-0.072973
14539	clec-24	-0.0365836	-0.0268923	0.0078248	0.00577229	-0.0932938	-0.0173651	-0.113666	0.050222	-0.0148958	-0.0218772	-0.0495105	-0.0380599	-0.037062	-0.0239262	0.0403512	0.0607929	0.0241583	-0.0401042	-0.0674681	0.000550972	0.0946898	0.13849	0.0669803	-0.0482058	0.0494796	0.0801068	0.00507734	-0.0420064	-0.0363376	0.020043	0.0403658	-0.0195775	0.0535366	-0.00248022	0.0569808	-0.0150061	0.142527	-0.0616961	0.0158251	0.0154831	-0.0121056	-0.0839075	0.00416974	-0.0557436	-0.0807609	0.05319	-0.039237
16880	clec-24	-0.0293034	0.0083576	0.111723	-0.180504	-0.0550806	-0.0726074	-0.401938	-0.0862649	-0.0851899	0.105239	-0.017434	-0.0703786	0.0187845	-0.105195	-0.000559015	0.234579	-0.0136254	-0.0464942	-0.113497	0.0388409	0.210454	0.124076	0.0485112	0.11035	0.139562	0.0553577	-0.163383	-0.0934585	-0.462747	-0.137478	0.195714	0.137692	0.174216	-0.0284521	0.180173	-0.0228382	0.144858	0.0433071	0.0668656	-0.0475782	-0.0248235	-0.0151468	0.181687	-0.108545	-0.156614	0.0600395	-0.170926
7659	clec-240	0.119244	0.0369729	0.243272	-0.0153394	-0.0592433	-0.0336969	-0.0710955	0.0648516	-0.0268812	0.188095	-0.0794585	-0.0663976	-0.0237786	0.0481807	0.161262	0.0943149	0.0753867	0.116606	-0.0552595	-0.0358249	-0.000291758	-0.14144	-0.0483943	0.00262127	-0.00825928	-0.0769108	-0.0218312	-0.265044	-0.126036	-0.202015	0.0170473	0.0354386	-0.0280077	-0.0785244	-0.0367599	-0.237503	-0.0557614	-0.0337775	-0.0425654	0.0954686	0.0444863	0.0263126	0.265831	0.00864026	-0.0260492	-0.0264584	0.0982543
41928	clec-241	-0.288135	-0.343445	-0.75559	-0.0606147	-0.397087	-0.0691207	0.170119	-0.353232	-0.171999	-0.469971	-0.51569	-0.430662	-0.632701	-0.524258	-0.268306	-0.990047	-0.391642	-0.538196	-0.355056	-0.110459	0.434782	0.753716	0.372199	0.363526	0.811931	0.729239	0.283423	0.605532	0.631761	0.52635	0.148013	0.337819	0.362239	0.316065	0.502522	0.396159	0.524866	-0.798044	-0.866409	-0.374808	-0.583401	-0.132396	-0.131979	-0.412532	-0.0289726	-0.487568	-0.575196
41908	clec-242	0.686459	0.79739	0.722179	0.664299	0.662967	0.472624	-0.591207	0.743248	0.80083	1.55754	1.07668	1.31266	0.761485	0.198605	0.871448	0.552944	0.656948	0.744458	0.60279	0.751804	-4.79099	-4.98799	-4.10689	-4.63633	-4.36753	-4.0412	-3.36922	-4.28033	-3.70165	-4.23499	-3.5586	-7.0719	-7.2534	-6.83503	-6.56229	-7.95861	-7.16995	-0.00164493	0.49772	1.36414	0.808712	0.118464	-4.05243	0.527849	0.706061	-3.8306	0.611953
4918	clec-243	0.432832	0.479219	0.752231	0.654925	0.184054	0.527408	-0.397669	0.685472	0.645498	1.10316	0.693793	1.02347	0.86067	0.000259726	0.143667	0.605024	0.629914	0.682245	0.345603	0.459799	-4.63482	-4.5755	-4.47461	-2.60531	-3.84534	-3.76082	-3.92556	-4.98853	-3.44043	-4.60257	-4.29624	-5.14002	-5.19672	-4.70285	-4.48279	-4.74493	-5.264	-0.0818581	0.463549	0.931504	0.210129	0.524073	1.52264	0.488351	0.459276	1.38386	0.531053
27963	clec-244	-0.116892	0.0897641	0.229237	0.0840432	-0.185499	-0.05368	-0.107728	0.210594	0.0298879	0.0673429	0.0815472	-0.0552868	-0.0550415	-0.0737686	0.224432	0.113702	0.155932	-0.0313855	-0.216949	0.205469	0.256053	0.0640945	-0.140859	0.214465	0.225583	0.189025	0.0951105	-0.0388522	-0.0881139	-0.0876112	-0.23025	-0.0247748	0.0641285	-0.191797	-0.105995	-0.351064	0.111962	-0.0422803	-0.127508	0.0644657	0.0965357	0.0555139	0.49414	-0.111043	0.0013424	-5.29019	0.00524482
29663	clec-244	6.35492e-05	0.296284	0.0102409	0.13536	-0.0494121	0.0329327	0.0577217	0.301523	0.222375	0.213404	0.193322	-0.00193842	-0.0390323	0.102555	0.252715	0.104383	0.354656	-0.00419531	0.00848743	0.195276	-0.0169308	-0.118034	-0.288169	-0.125343	-0.166785	-0.186915	-0.0208643	-0.196305	-0.195899	-0.305743	-0.263521	-0.0152371	-0.0712759	-0.172087	-0.127925	-0.153532	-0.00596008	-0.0902905	0.0754664	0.259893	0.15345	-0.0359373	0.372309	0.0366597	0.0540741	-5.33442	0.146849
32941	clec-244	-0.16448	0.0703212	-0.343637	0.0107788	-0.226932	-0.0353865	0.0570666	0.187929	0.0845625	0.0578127	0.128094	0.138698	-0.0800202	-0.0400128	0.253024	0.259645	0.157135	-0.601602	-0.148417	0.160909	0.147441	0.25767	-0.105548	0.125765	0.171333	0.170866	0.0639058	-0.0497874	0.12501	-0.160219	-0.114722	0.0159273	0.154669	0.046081	0.161722	-0.160362	0.155663	0.00794923	0.0466608	-0.0362601	-0.117857	-0.016803	0.300725	-0.112768	-0.0641785	-2.89669	-0.144317
25381	clec-245	-0.0504361	0.125795	-0.113442	0.0285554	-0.0719368	-0.0833493	-0.120161	0.0226116	0.110701	0.0836664	0.205553	0.198291	0.0774618	0.12084	0.000318125	0.0490165	0.0131024	-0.0432215	-0.00901043	0.13613	0.0689402	-0.0137369	-0.167135	0.152297	-0.087109	-0.0636947	-0.110403	-0.0880439	-0.0130939	-0.218949	-0.166678	0.015151	-0.178492	0.035038	-0.0436584	-0.0464583	0.069775	0.0593478	0.0529994	0.0887837	-0.00347389	-1.02714e-05	-0.104281	-0.134435	-0.301268	0.26602	0.0395239
2615	clec-246	0.065083	0.449422	-0.230239	0.0568141	-0.103297	-0.162344	0.194952	-0.195826	0.158113	-0.269794	-0.119981	-0.174033	0.0598758	-0.0849601	-0.239404	-0.38149	-0.139542	0.0762269	0.0150722	0.148929	0.412266	0.0754152	-0.16563	0.443004	0.21275	-0.00421962	0.261137	0.15643	0.157848	0.0726944	0.0359123	0.487223	0.0746866	0.227012	-0.0570945	0.210059	0.121856	-0.322314	-0.110006	-0.00567299	-0.0731897	-0.572848	-4.55991	-0.344664	-0.11038	0.20401	0.0549398
21493	clec-246	0.196586	0.324058	0.383157	0.412695	-0.109737	0.179651	0.0957148	0.396748	0.418753	0.132521	0.424945	0.593126	0.359759	0.307671	0.267091	0.335518	0.277294	0.348044	0.162327	0.130053	-0.612736	-0.661095	-0.67183	-0.470697	-0.635861	-0.587868	-0.0587723	-0.516651	-0.567356	-0.630353	-0.523456	-0.438481	-0.44047	-0.532203	-0.807116	-0.338034	-0.0024588	0.306704	0.411854	0.357684	0.0616009	0.169525	-4.00927	0.0935845	0.00129911	0.142768	0.208574
36344	clec-246	0.188581	0.406621	-0.269141	0.38341	0.275087	0.207438	0.337595	0.324181	0.470907	0.326532	0.373409	0.534432	0.265365	0.204878	0.316978	-0.0548504	0.254445	0.0264547	0.137705	0.466293	-0.315076	-0.412106	-0.727279	-0.137524	-0.405953	-0.716021	-0.138465	-0.43155	-0.0997067	-0.446456	-0.528819	-0.108281	-0.551243	-0.29943	-0.590486	-0.388489	-0.522126	-0.149701	0.2618	0.593486	0.045556	-0.0728237	-3.89073	-0.00869816	0.201126	0.0534925	0.0708326
38574	clec-246	0.0713404	0.1682	0.17591	0.225005	-0.00960845	0.122022	0.0233771	0.17264	0.205033	0.142134	0.198471	0.292191	0.126985	0.232059	0.10592	0.131281	0.158386	0.10511	-0.0283087	0.261554	-0.162212	-0.124355	-0.183248	-0.0988105	-0.202077	-0.142879	-0.144047	-0.227183	-0.0650988	-0.291986	-0.309157	-0.105065	-0.18732	-0.157895	-0.186412	-0.159022	-0.135001	0.135009	0.0686727	0.298238	0.177261	-0.12466	-4.1347	0.0517933	-0.0856249	0.116214	0.253037
43134	clec-247	-1.06364	-1.11952	-2.19069	-0.699039	-1.41785	-0.59842	-0.458761	-0.936799	-0.91922	-0.839469	-0.723798	-0.668234	-1.70287	-1.43912	-0.644683	-2.16975	-1.94048	-2.00746	-1.12908	-0.736867	-1.53661	-0.715249	-1.37992	-0.715933	-0.740681	-0.678803	-0.776789	-0.978824	-0.536584	-0.653875	-1.87518	-1.86108	-1.86247	-0.738072	-0.614496	-1.59318	-2.38	-2.32296	-2.09775	-0.948162	-0.981561	-0.653166	-1.0598	-0.944973	-0.750955	-0.550466	4.64151
30178	clec-249	0.262345	-0.249016	0.141102	-0.169666	-0.284436	-0.364975	-0.323101	-0.243342	-0.242738	-0.384695	-0.356546	-0.348577	-0.365792	-0.196993	-0.231067	-0.177304	-0.0822765	-0.108131	-0.419378	-0.150098	0.404265	0.345964	0.240166	0.239985	0.418665	0.343718	0.0217409	0.199107	0.110018	0.0103605	0.0292686	0.172738	0.269516	0.104214	0.184664	0.0580805	0.250983	-0.00308188	-0.0278828	0.289884	-0.209433	0.107529	0.280626	-0.368538	-0.265522	-5.27683	1.03145
32341	clec-25	0.29229	0.232595	-0.0790719	0.211702	0.129133	0.287938	0.240573	0.396426	0.29017	0.44063	0.293602	0.472419	0.286567	0.290455	0.379802	0.0993136	0.258978	0.0842111	0.233117	0.340107	-0.537293	-0.478165	-0.455988	-0.440932	-0.49595	-0.434339	-0.358742	-0.554464	-0.26363	-0.581468	-0.454381	-0.795463	-0.612134	-0.586957	-0.592251	-0.592637	-0.873486	-0.0581338	0.252098	0.473886	0.192855	0.161223	-0.522993	0.280355	0.245223	0.187	0.213659
19691	clec-250	-0.185229	0.0544505	-0.237214	-0.197068	-0.120847	-0.27318	-0.117672	-0.23242	-0.169642	-0.402389	-0.226034	-0.121345	-0.268363	-0.0173492	-0.233897	-0.313069	-0.032986	-0.100762	-0.165116	-0.0331702	0.459747	0.429929	0.333459	0.420142	0.341179	0.247047	0.162487	0.328214	0.219904	0.158002	0.0702987	0.0303035	0.13824	0.243411	0.203121	0.194452	0.00539356	-0.277853	-0.150524	-0.371861	-0.131641	-0.147501	0.229882	-0.10837	-0.406303	-0.0843192	-0.0402685
42947	clec-250	-0.182371	0.0348684	-0.0734604	0.197136	0.107853	-0.00454538	-0.0412041	0.154956	0.11115	-0.0520537	0.0658086	0.154827	-0.207578	0.0113973	0.167853	-0.379447	0.17273	0.0677865	-0.0412051	0.220054	0.0298304	0.17739	-0.0350246	0.0760142	0.0488432	0.217353	0.0995248	0.043039	0.0267724	0.00523757	-0.279747	-0.0854571	-0.10724	0.00663787	0.0876222	-0.139432	-0.172152	-0.364119	-0.238806	0.102809	-0.0230286	0.00539752	-0.183043	-0.0723478	-0.0370353	0.0450335	-0.0430243
24107	clec-251	-0.115291	0.0168648	-0.166471	-0.0734102	-0.169639	-0.0818656	-0.104377	0.0525663	0.016315	-0.0109157	0.0951187	0.016136	-0.127918	0.000325996	-0.0185783	0.058294	-0.104924	-0.274839	-0.17719	0.114163	0.118292	0.090204	-0.000607135	0.22877	0.0893592	0.12265	-0.0245872	-0.0149471	0.090455	-0.176151	0.126437	0.0512583	-0.0319246	0.0966501	0.15239	-0.117653	0.143621	0.166497	0.0198595	0.0211516	-0.120726	-0.00915931	0.0298088	-0.22396	-0.192694	0.286257	-0.109661
30950	clec-252	-0.284703	0.0915631	0.0308083	0.113702	-0.212239	0.0136946	0.0108936	0.0983016	0.117067	-0.108847	0.0496717	0.240847	0.00592136	0.0828333	0.06193	-0.132328	0.0999988	0.0551642	0.0755234	0.14002	0.109093	0.0656868	-0.0864027	-0.0692693	-0.0967551	0.0259261	0.0747508	0.0458022	0.11498	-0.0121722	-0.26749	-0.147247	-0.097942	0.108385	-0.00641105	0.0798061	0.00844275	-0.213319	-0.225598	-0.0762705	-0.177644	-0.0476495	0.100693	0.0687374	-0.057701	0.0242646	-0.0143123
9867	clec-253	-0.22111	0.123809	0.0556382	0.107156	-0.124977	-0.0650481	-0.00739128	0.0327424	0.150184	-0.0723314	0.0435985	0.101571	0.0209666	0.0912542	0.0960923	-0.0325388	0.175595	0.121924	0.0893447	-0.0306207	0.0826588	-0.207145	-0.134276	-0.0127432	-0.123114	-0.0929709	0.0948196	-0.00160153	0.0467272	-0.0800557	-0.189714	0.0718886	-0.0823882	0.0861842	-0.139594	0.0480783	0.134307	-0.155669	-0.120358	-0.0893303	-0.199437	-0.0312355	-0.00816472	-0.00295076	-0.159958	0.406928	-0.0420706
17636	clec-253	0.173924	-0.0312306	-0.101835	-0.139607	-0.433226	-0.223313	-0.165502	-0.178178	-0.0445556	-0.41904	-0.137749	-0.096577	-0.113918	-0.0472921	-0.383069	-0.112151	-0.00178753	-0.07542	-0.10042	-0.190938	0.327425	0.0378259	0.00610088	0.371267	0.0489108	-0.0262913	0.103965	0.212434	0.0970029	-0.0526087	0.01264	0.188046	-0.0159439	0.319637	0.000324913	0.215016	0.166559	0.000123861	0.122174	-0.0570237	-0.11235	0.108006	-0.194581	-0.198822	-0.368875	0.666791	0.122196
11388	clec-254	1.23267	-5.6106	-5.85314	-5.63831	-6.31984	-5.77107	-2.88824	-3.38966	-3.4255	-4.39097	-3.58672	-4.27319	-4.00799	-3.55319	-3.24826	-3.43864	-6.16369	-5.54178	-5.21128	-5.43114	1.26902	1.28995	0.489026	1.26706	1.15466	1.0308	0.567317	1.04742	-0.190408	0.747756	0.817483	1.17413	0.869172	0.848767	0.802716	0.841167	1.05757	0.639913	0.358675	0.888143	0.770944	0.269078	-3.38078	-3.79712	-5.47008	0.8241	0.814229
24782	clec-255	1.20132	-3.6996	-4.37655	-3.36571	-3.91381	-3.50714	-2.02118	-2.38617	-2.40453	-3.17577	-2.29331	-2.92362	-3.09779	-2.64584	-2.34182	-2.81645	-4.0929	-4.33786	-3.7498	-3.17982	1.19681	1.44411	0.605489	1.31018	1.11362	1.03989	0.438124	1.18594	0.126352	0.551541	0.68005	0.573777	0.685371	0.878005	0.814625	0.481792	0.639201	0.584161	0.709603	0.631996	0.490094	0.526271	-3.01553	-3.38076	-3.38834	1.12204	0.723312
32361	clec-256	1.1677	-2.95016	-5.01794	-3.02958	-3.3304	-2.94134	-1.16793	-1.92902	-1.80176	-2.72592	-1.98512	-2.06195	-2.19223	-1.81417	-2.05489	-2.59021	-3.44687	-4.64493	-3.22397	-2.7649	1.25631	1.25695	0.680991	1.05611	0.972823	0.939027	0.491958	1.23249	0.451667	0.595092	0.572155	0.587853	0.551314	0.806467	0.646918	0.76711	0.552518	0.540905	0.545298	0.693224	0.672507	0.496347	-2.11661	-2.5738	-3.02608	0.653875	0.818474
35140	clec-256	1.01148	-2.63682	-2.84567	-2.37039	-3.11146	-2.47762	-1.13393	-1.69358	-1.69654	-2.29205	-1.66962	-1.96322	-2.68735	-2.32313	-1.2366	-2.97044	-3.10162	-2.83909	-2.85045	-2.38405	0.945455	1.15711	0.599861	0.945643	1.02176	1.04613	0.556907	1.01272	0.612838	0.607562	0.534975	0.759272	0.642387	0.717212	0.766861	0.597711	0.880069	0.558153	0.222503	0.718457	0.668806	0.552014	-1.92683	-2.57644	-2.46219	0.721606	0.692053
43865	clec-257	0.165649	-0.338426	-0.498167	-0.157532	-0.257229	-0.265208	-0.238366	-0.143567	-0.0549997	-0.359604	-0.145759	-0.128509	-0.611351	-0.286241	-0.0721976	-0.649794	-0.261404	-0.413749	-0.354483	-0.0660992	0.306794	0.501684	0.226445	0.359798	0.415943	0.448182	0.124734	0.227233	0.241271	0.278461	-0.0414102	0.138451	0.0553237	0.213926	0.293086	0.205653	-0.0530695	-0.195235	-0.0507907	0.353824	0.193617	0.236835	-0.349238	-0.443944	-0.373749	0.195427	0.220509
1086	clec-258	-0.192197	0.352649	-0.0668607	0.233098	0.0287019	-0.286796	0.0528293	0.0556893	0.235473	-0.20389	-0.0941078	-0.239961	0.0859921	-0.120107	0.13478	-0.140911	0.207373	-0.0409624	-0.0649415	0.184555	0.405709	-0.223578	-0.221967	0.476352	0.0407875	0.0667964	0.262418	-0.128037	-0.0322928	-0.277795	-0.279466	0.442204	-0.0168704	-0.156946	0.00551036	-0.134074	0.236119	-0.330129	-0.0846126	0.184241	-0.278833	-0.0846418	-0.259116	-0.438607	0.00254804	0.0970522	-0.158411
15647	clec-259	-0.0277296	0.234007	0.187758	0.124907	0.0131483	-0.15166	-0.0291541	-0.0394066	0.101999	-0.181778	-0.0808828	0.0335616	-0.132047	0.135117	-0.0287495	0.0699813	0.10721	0.144642	-0.10533	0.171501	-0.147992	-0.0912378	-0.136265	0.0753218	-0.146089	-0.168333	-0.0351535	-0.0942733	0.0953776	-0.0711933	-0.145787	0.065765	-0.036228	-0.0380389	-0.0902741	-0.17066	0.0268188	-0.06893	0.0570879	0.0354842	0.0364137	0.0175429	-0.0870123	-0.0299739	0.0157336	0.224819	0.155499
13391	clec-26	-0.248876	-0.240784	-0.0141966	-0.29609	-0.331938	-0.281932	-0.301514	-0.438606	-0.477906	-0.537067	-0.555522	-0.468518	-0.458938	-0.370548	-0.393558	-0.0318715	-0.29342	-0.174013	-0.3729	-0.141969	0.699164	0.801945	0.513297	0.566561	0.597997	0.56284	0.24129	0.598981	0.367868	0.379337	0.345784	0.0488617	0.361887	0.35461	0.358887	0.232399	0.162106	-0.373138	-0.242125	-0.617485	-0.253371	-0.344062	-0.194353	-0.36724	-0.217569	-0.432015	-0.388473
17195	clec-260	-0.0601137	0.0778822	-0.0113142	0.0494936	-0.225312	-0.0300609	-0.0981819	0.0446032	0.120588	-0.0643624	0.0668594	0.132041	0.0357056	0.115028	-0.0803242	0.194369	0.0853821	-0.0150486	-0.137229	0.0996343	0.158745	0.0231115	-0.130456	0.209399	-0.0515359	-0.144589	0.0857151	0.0501173	-0.0663893	0.119198	-0.0591928	0.019633	0.0130875	0.167779	0.0836355	0.0127093	0.105153	-0.43273	-0.186814	-0.355573	-0.617269	0.0399874	-0.00253394	0.00956541	-0.0863166	0.218434	0.125291
1972	clec-261	-0.121196	0.00893763	0.289227	0.121056	-0.160893	0.00934704	-0.220127	-0.113428	0.0436208	-0.109117	-0.00419971	-0.0569646	0.0171385	-0.0289649	0.00528025	0.141077	0.0105571	0.0853064	-0.019257	0.0256005	0.0314239	-0.0231202	-0.0685047	-0.0370397	0.100077	0.0301347	-0.0117696	-0.0347368	-0.0943119	-0.0285517	0.0152065	0.10371	-0.0185517	-0.0904402	0.0165834	0.0364927	0.261023	0.118588	-0.0259327	0.120063	-0.0924309	-0.144715	-0.134566	0.0360454	-0.0441015	-0.0998439	-0.00383922
18438	clec-262	0.0257888	0.0660643	0.0481096	-0.0540438	-0.0181383	-0.0752833	-0.00100651	-0.0049263	-0.0351557	-0.124693	-0.0911262	-0.0227206	0.0488308	0.00809178	-0.0128408	-0.0577439	-0.0506284	0.15478	-0.0675454	0.00245695	0.0866747	-0.0953232	-0.11809	0.0642879	-0.0992899	-0.00118273	0.0795131	-0.0166906	-0.0480046	-0.0203691	0.00918161	0.17388	-0.0681109	0.0145159	-0.203226	0.00590338	0.0121988	-0.0471522	0.0527626	-0.0752924	0.137338	0.150679	0.0866503	-0.113869	-0.0884841	0.0109055	0.249024
15828	clec-263	0.0837104	0.115493	-0.159318	0.047879	0.0177279	-0.253396	0.0710728	-0.0538554	0.047963	-0.0254368	-0.136542	-0.109617	0.112568	0.0691383	-0.0433315	0.0416581	-0.0438942	-0.0283588	-0.0385063	-0.0420219	0.14753	-0.0499547	-0.103386	0.172414	-0.130074	-0.216866	0.135678	0.0779083	-0.0371052	-0.0980534	0.0275457	0.168623	0.00122677	0.0313072	-0.0181127	-0.0068448	-0.0376699	0.0343169	0.0236718	0.116363	-0.0845326	-0.0418063	-0.0727787	-0.0752471	0.0589743	0.196118	-0.0497824
35224	clec-264	0.188329	0.0736478	-0.433846	0.109491	0.0583792	-0.0202772	0.440917	-0.0396848	0.0970572	-0.0309099	-0.045776	-0.026428	-0.017862	-0.147164	-0.0555661	-0.412888	-0.104862	-0.240464	0.0440793	0.0445693	-0.0562792	0.0656605	-0.100274	0.198895	-0.0582628	-0.0949851	0.13183	0.00281747	0.18171	0.0580262	-0.00707353	0.209874	-0.0387995	0.120787	-0.12596	0.0767567	-0.0556855	-0.056487	-0.205853	0.0506749	-0.0575987	0.0243618	-0.110704	-0.0575704	0.14032	0.0355224	-0.106355
442	clec-265	0.0366378	0.160925	0.200312	0.0841232	-0.044688	-0.141364	-0.0884732	0.136865	-0.0150321	0.00805239	-0.105714	0.0291026	-0.120207	-0.00454368	0.0272014	0.136122	0.222594	0.0858258	-0.109368	0.0772683	0.0826881	-0.0169426	-0.0403779	-0.183806	0.0396305	-0.0579777	-0.142935	-0.117008	-0.0509394	-0.00897411	-0.0269139	0.0872808	0.02247	-0.122211	0.000335153	-0.114411	0.176644	-0.0268404	-0.0187485	0.0172035	0.164073	-0.0408628	-0.209722	-0.062569	-0.0565888	0.0535448	-0.091881
19062	clec-266	-0.0488181	-0.172759	-0.198051	-0.105745	0.012989	0.00618044	-0.01347	-0.0465592	-0.085595	0.0641686	0.105488	0.0592918	0.200378	0.0104566	0.0381301	-0.0829921	-0.0145796	-0.161414	0.0316585	-0.0842464	0.0617931	-0.0113134	0.112273	-0.128694	-0.0320469	-0.127252	-0.0429968	0.0713708	-0.0209619	0.0732675	0.0958458	-0.0865091	-0.0653491	0.15593	0.154477	0.0134232	-0.0482735	0.142364	0.0812548	-0.101462	-0.159726	0.129758	0.144044	0.0379836	-0.0423458	0.0697152	-0.150219
24639	clec-266	-0.0330833	-0.219734	-0.0652549	-0.0372171	0.0313808	0.0435405	-0.0149515	0.102915	-0.115951	-0.0303036	0.0319887	0.0163311	0.0942088	0.00771295	0.0203598	0.0191462	-0.048875	-0.0146059	0.0558296	-0.181613	-0.0784696	-0.10153	0.110487	-0.0834822	-0.100003	0.0572731	-0.0244959	0.0448617	-0.0607818	0.0479812	0.0954345	-0.0765266	0.0481613	0.09463	0.0289678	0.0842731	-0.0290146	0.207563	0.122524	-0.153271	-0.0151158	0.0594137	-0.0481231	0.0195422	-0.0330813	0.0573756	-0.0467064
25897	clec-266	-0.0098653	-0.275767	-0.595795	-0.0972554	-0.000334174	0.0181285	0.00419013	0.0440581	-0.0669963	0.0547533	0.113465	0.127961	0.159287	-0.0222703	-0.0433053	0.0810325	-0.0427962	-0.542057	-0.0264859	-0.0858673	-0.0717658	0.0754137	0.0498632	0.00386198	0.0240548	0.0504194	-0.0872912	0.0513848	-0.0217651	0.0542532	0.0814471	-0.0617428	0.102298	0.0896002	0.0324911	0.101585	-0.024695	0.149838	0.142986	-0.1589	0.0625783	0.0491674	0.0151674	0.0565094	-0.0919161	0.208687	-0.00379381
35797	clec-266	-0.0322045	-0.17343	-0.0103981	-0.0294509	0.146267	0.0400526	0.0889029	0.0843957	-0.0853135	-0.0771533	0.0440878	0.11092	-0.0857457	0.0141957	0.0372018	-0.201952	0.0861916	0.0502786	0.0727219	0.00595753	-0.254771	0.128386	0.0829228	-0.205252	-0.0285995	0.0961203	-0.0188361	0.0740513	0.0807311	0.182512	-0.0244821	-0.107987	-0.0686969	0.00475869	-0.0350564	0.0104003	-0.0395565	0.0642816	-0.0793485	0.027125	0.0800946	-0.0691751	-0.218329	0.0812921	-0.0662518	-0.000373525	0.0638269
39462	clec-266	-0.017181	-0.199528	-0.00240047	0.00138444	0.130812	0.107466	-0.0360989	0.0961361	-0.125749	0.00538106	0.115623	0.0258572	-0.0761805	-0.13312	0.133036	-0.202634	-0.0887892	0.0404676	0.0599984	-0.067856	-0.19405	0.107076	0.0670516	-0.179375	0.00754576	0.171685	-0.0592007	-0.0506772	0.0275997	0.0902745	0.0439746	-0.0948472	0.0366577	-0.0311486	0.0381068	-0.0428188	-0.100644	0.0295739	-0.122129	-0.084687	0.15634	0.074147	-0.0795354	0.128225	-0.0193292	0.123467	0.0323328
40914	clec-266	0.04907	-0.256379	-0.00926464	0.0171256	0.0551424	0.120983	0.0232443	0.0893896	-0.00588082	-0.0422353	0.0301603	0.12152	-0.0400164	-0.0209889	0.00312143	-0.145703	0.0135934	0.0359175	0.0585278	-0.0539205	-0.245398	0.0979695	0.0806814	-0.229288	0.034506	0.0615214	-0.0312921	0.0277426	-0.00886218	0.0720888	-0.0240926	-0.145412	-0.125748	0.0363135	-0.0154951	-0.0802019	-0.061215	0.0603072	-0.035123	-0.126468	0.207108	0.0925031	-0.122399	0.12969	-0.0462801	0.0454871	0.14961
5046	clec-27	0.0252355	0.0408255	0.266548	-0.00370521	0.117613	-0.0246941	0.00529362	-0.00441061	-0.0791342	0.0677903	-0.0921491	-0.0592624	-0.0847588	0.0118472	-0.00586334	0.188886	0.0936528	0.200411	-0.0234583	0.0613724	-0.244465	0.23302	0.0821829	0.106138	0.169235	0.15676	-0.193945	-0.0210061	0.0615258	-0.0363626	0.0366784	-0.177891	-0.207627	-0.116122	-0.0405244	-0.239623	-0.196854	-0.0643429	0.0378283	0.0878844	-0.015764	-0.0914201	-0.126546	-0.00147702	-0.0226159	-0.0446548	-0.0633473
34482	clec-28	-0.326905	-0.275512	-0.954787	-0.239671	-0.201254	-0.363674	-0.0192482	-0.25148	-0.214807	-0.308452	-0.293537	-0.214239	-0.292623	-0.0710204	-0.15123	-0.276377	-0.282879	-0.876146	-0.253672	-0.211294	0.56365	0.690947	0.5475	0.426781	0.425051	0.422193	0.225988	0.451786	0.451112	0.37159	0.230783	-0.0218783	0.291413	0.266782	0.324679	0.277768	0.0627748	-0.316491	-0.182704	-0.227527	-0.0642097	-0.367421	0.0460617	-0.21787	-0.237726	-0.219291	-0.173813
41772	clec-29	0.0244793	0.450398	-0.137111	0.426422	0.0175702	0.0458007	0.346326	0.283248	0.426971	0.126004	0.0353695	0.12866	-0.0916619	0.0227826	0.242668	-0.22055	0.292137	0.0450656	0.117079	0.387522	-0.232227	-0.316411	-0.304224	-0.0545967	-0.146205	-0.0583992	0.116115	-0.32174	-0.0490927	-0.29355	-0.22441	-0.233387	-0.386694	-0.176944	-0.234552	-0.366775	-0.252475	-0.29051	-0.0742458	0.389128	0.0516674	-0.00848261	-1.21683	-0.167238	0.354179	0.179577	0.0206877
8080	clec-3	-0.119493	0.105929	0.212494	-0.0152896	-0.0427613	-0.180019	-0.154088	-0.0399212	0.0948686	-0.070809	-0.400859	0.126816	0.043386	0.0669913	0.0480581	-0.0888722	-0.0745576	0.257422	-0.0808672	0.0556402	0.173983	0.0741262	-0.0448209	-0.59532	0.0702411	0.0934173	0.00571504	0.019869	-0.0569478	-0.0474906	0.00474016	0.093284	0.0107329	0.0284856	0.0647441	0.0850626	0.0304017	-0.0273242	-0.00327969	0.10625	0.0391735	0.0628188	-0.0199702	-0.011484	-0.196398	-0.0675509	0.0635471
34610	clec-3	-0.120166	0.0728178	0.142646	0.0329222	-0.0940421	-0.0851366	-0.120682	0.0239274	0.0900049	-0.114814	-0.0279147	0.176506	-0.049082	0.146147	0.0747896	-0.136746	-0.0306696	0.160216	-0.0892878	0.113112	0.0270503	0.107976	-0.00183789	0.0758837	-0.00551972	0.0757934	0.0668838	-0.0290049	-0.0302035	-0.00696687	-0.219999	-0.00361527	-0.0616109	-0.0148975	0.0116798	-0.0525487	0.0855153	-0.138483	-0.0262665	0.0781648	-0.0284974	-0.0351103	-0.161896	-0.0484334	-0.185579	0.0702449	0.138637
41295	clec-3	-0.0559057	0.101204	0.0329865	0.0834755	-0.0459631	-0.106845	-0.0395606	-0.0281006	0.0886967	0.0143781	-0.0431724	0.190244	-0.180771	0.0676755	0.0188345	-0.0886025	-0.175492	0.110958	-0.0610569	0.138815	0.0372105	0.160361	-0.0191345	0.123744	0.0519003	0.0880492	-0.147895	0.0421343	0.0675508	-0.204737	-0.226097	-0.0582837	-0.0651604	0.0365023	0.125993	-0.0785969	-0.190088	-0.287721	0.0263741	0.188194	0.146068	0.051447	-0.140099	-0.06355	-0.174965	0.0980892	0.161695
13256	clec-30	0.265806	0.309052	0.140434	0.419438	0.185778	0.343137	0.219193	0.558556	0.497163	0.579376	0.431657	0.605522	0.542008	0.398023	0.415141	0.0848881	0.472717	0.430945	0.391275	0.198679	-0.877924	-1.11167	-0.789117	-0.951025	-0.983531	-0.894351	-0.587761	-0.830476	-0.836775	-0.867195	-0.821297	-0.887575	-0.732866	-1.00106	-0.957445	-0.77972	-0.723076	-0.0392957	0.324734	0.494015	0.260675	0.370871	-0.766266	0.31293	0.187583	0.115532	0.450655
16982	clec-31	0.207315	0.27492	0.445675	0.322811	0.12778	0.288649	0.128174	0.462936	0.441742	0.527919	0.530922	0.520378	0.643054	0.2299	0.38709	0.412209	0.335907	0.466895	0.292603	0.282142	-0.668216	-1.16121	-1.03666	-0.789894	-0.920922	-0.836764	-0.731943	-1.05024	-0.738132	-1.00762	-0.847159	-0.931827	-0.831309	-0.813682	-0.78293	-0.750146	-0.812217	0.131341	0.426665	0.573979	0.119334	0.262306	-0.762084	0.27511	0.194218	0.512912	0.198217
25174	clec-32	-0.256997	-0.0708644	0.131699	-0.0901889	-0.14291	-0.0973499	-0.0581985	0.028835	-0.00835651	-0.164506	-0.057446	-0.0420469	-0.0909649	-0.0768066	-0.0542525	0.0692895	0.0208183	0.0713425	-0.0924903	-0.0663521	0.157344	0.276882	0.106164	0.220349	0.177519	0.192559	0.115776	0.102975	0.0412961	0.0457514	0.0178763	-0.19711	-0.0391582	0.116776	0.0695041	0.0422732	-0.0216852	-0.11379	0.00195338	-0.123555	-0.296221	-0.0344939	0.225505	-0.256821	-0.0955548	0.164725	-0.12901
45121	clec-33	-0.129186	-0.11756	-0.289362	0.241105	-0.262447	0.221863	0.0269296	0.145703	0.13932	-0.138944	0.184917	0.217322	-0.0732152	-0.0137796	0.160146	-0.299938	-0.187732	-0.0304688	-0.0147962	0.158008	0.0363456	0.211213	-0.0480697	0.0906077	0.101571	0.159868	0.13861	0.192379	-0.0553905	0.112905	-0.195379	-0.386669	-0.192373	0.122075	0.0703277	-0.0153958	-0.466564	-0.439029	-0.0374081	0.183168	-0.124872	0.224909	0.0163914	-0.176266	0.0612264	0.0419935	-0.0943484
1485	clec-34	0.0732606	0.136819	0.0738045	0.179311	-0.0129774	0.18234	0.128429	0.448474	0.360794	0.226922	0.331598	0.413513	0.14349	0.273721	0.271985	-0.160988	0.477848	0.437478	0.104106	0.252755	-0.385571	-0.486715	-0.382645	-0.372834	-0.397627	-0.36144	-0.240632	-0.377691	-0.377697	-0.358675	-0.269318	-0.404196	-0.485087	-0.445009	-0.415918	-0.517299	-0.355858	-0.0935805	0.163701	0.297536	0.154708	0.144382	-0.462627	0.301013	-0.072535	-0.00908242	0.27978
8334	clec-34	0.0547363	0.459404	0.228924	0.136478	0.0303239	-0.000948186	0.0686268	0.323717	0.238118	0.292441	-0.020965	0.28667	0.132587	0.239516	0.259242	0.0976586	0.421012	0.425266	0.206126	0.287609	-0.258017	-0.370269	-0.392906	-0.655405	-0.334877	-0.327403	-0.359179	-0.497118	-0.437623	-0.518092	-0.164174	-0.388812	-0.363498	-0.49598	-0.342392	-0.569205	-0.441373	-0.0570198	0.239612	0.42499	0.280121	0.0822044	-0.33399	0.136144	0.0102343	0.104716	0.25138
32502	clec-34	0.374532	0.523758	0.228755	0.506395	0.126466	0.424751	0.26441	0.763549	0.653714	0.711982	0.632023	0.85834	0.568208	0.561267	0.592498	0.11839	0.706884	0.435245	0.394261	0.61688	-1.53761	-1.73613	-1.38043	-1.46308	-1.56713	-1.44953	-1.00236	-1.57264	-1.1023	-1.53532	-1.10486	-1.81904	-1.77406	-1.75339	-1.65836	-1.80095	-1.641	0.223819	0.342127	0.77359	0.384715	0.240397	-1.4419	0.481434	0.323398	0.375122	0.521732
34931	clec-34	-0.123398	0.239864	-0.21787	0.118775	-0.0622482	-0.099591	0.18169	0.237798	0.212281	0.0112376	-0.011256	0.0615776	-0.0842308	0.0438705	-0.0322874	-0.14767	0.401942	0.0587567	0.0144136	0.191363	0.00220284	-0.150566	-0.15282	0.0396287	-0.125052	-0.0552776	0.124702	0.00891652	0.0277475	-0.0864541	-0.168519	-0.038462	-0.244819	-0.0337162	-0.218654	0.051564	-0.0322063	-0.170772	0.0977121	0.159327	-0.0777472	-0.0201188	-0.166308	-0.147852	0.014723	0.0151118	0.0441905
14364	clec-35	-0.257858	-0.136107	-0.18152	-0.196317	-0.220595	-0.225871	-0.222349	-0.239734	-0.310815	-0.535042	-0.331459	-0.498571	-0.272597	-0.179805	-0.256759	-0.333137	-0.0805735	-0.160408	-0.093634	-0.230879	0.559997	0.33908	0.420479	0.34736	0.391284	0.442106	0.278632	0.397147	0.269522	0.415008	0.336669	0.0928696	0.233207	0.212589	0.161182	0.406139	0.307881	-0.183137	-0.314415	-0.435251	-0.160296	-0.154112	0.41542	-0.30865	-0.226064	-0.760652	-0.194208
34707	clec-35	-0.216595	-0.13047	-0.915681	-0.362662	-0.307541	-0.280525	0.334468	-0.382279	-0.269104	-0.7098	-0.620956	-0.495758	-0.489129	-0.341364	-0.568573	-0.887322	-0.462472	-0.534038	-0.339621	-0.262593	0.605194	0.651004	0.317784	0.794176	0.471338	0.361105	0.588134	0.607675	0.500391	0.570752	0.498001	0.652786	0.272333	0.616569	0.227017	0.368285	0.329959	-0.649114	-0.656071	-0.533472	-0.55579	-0.3499	0.322567	-0.502234	-0.152581	-0.728929	-0.514477
9285	clec-36	0.22814	0.341526	0.123521	0.417402	0.42654	0.125458	0.337968	0.358308	0.473697	0.631974	0.328768	0.406874	0.348288	0.203946	0.482383	0.17815	0.356554	0.403664	0.259893	0.240193	-0.544298	-0.859207	-0.665168	-0.319494	-0.739691	-0.729037	-0.359071	-0.756306	-0.497527	-0.720326	-0.560105	-0.899279	-0.982056	-0.829481	-0.834375	-0.943703	-1.2194	-0.166404	0.39823	0.721949	0.186016	0.174984	-0.983199	0.181417	0.471128	0.186768	0.0838252
17755	clec-36	0.258635	0.217293	0.34425	0.222551	0.0700869	0.237572	0.114905	0.294428	0.198607	0.455502	0.267035	0.337744	0.399205	0.274058	0.369837	0.254513	0.316532	0.32929	0.223861	0.172952	-0.319917	-0.642772	-0.464217	-0.472767	-0.60359	-0.571019	-0.393603	-0.723778	-0.480783	-0.679063	-0.459744	-0.584729	-0.604303	-0.627474	-0.648596	-0.676231	-0.698237	0.0814505	0.205965	0.464184	0.280683	0.194385	-0.522531	0.271606	0.15785	0.174064	0.342848
37056	clec-37	0.017254	0.0411658	-0.0507446	0.0944003	-0.117535	0.152059	0.0421187	0.0225882	0.0285918	-0.0510155	-0.030337	-0.0339871	-0.0112364	0.124406	-0.142062	-0.0296686	0.133245	-0.017464	-0.0519632	0.0448675	0.0811142	0.100188	0.188835	0.0554178	0.0855154	0.0634245	0.0178077	0.0872854	0.0105225	0.263887	0.0778325	-0.153644	0.0333874	-0.0182446	-0.047886	-0.0823685	0.00360482	-0.128034	-0.0130115	-0.107524	0.0799975	0.0633517	0.0474103	0.040729	-0.00957013	-2.4943	0.15195
6517	clec-38	-0.105091	0.289893	0.159642	0.0927058	-0.176934	-0.162571	0.120057	0.183026	0.106909	-0.00524091	0.0879973	0.0660076	-0.099457	-0.042691	0.238778	0.0173624	0.188687	0.288179	0.100118	0.125635	-0.0735491	-0.0916327	-0.169811	-0.149093	-0.0582657	-0.0669564	-0.020417	-0.115538	0.0690152	-0.17354	-0.123742	0.00955127	-0.186529	-0.150157	-0.0917734	-0.104331	0.066835	-0.155825	0.0622706	0.164379	0.00774869	-0.0103012	-0.174621	-0.106989	0.0101774	-0.0206396	-0.0991194
32712	clec-39	-0.135285	0.364341	-0.0793534	0.334465	0.0234487	0.0675202	0.189172	0.340468	0.231281	0.066775	0.221919	0.14374	0.158646	0.0859503	0.171523	0.118172	0.520306	-0.164639	0.209774	0.309755	-0.173038	-0.469287	-0.43649	-0.0959428	-0.308896	-0.306579	-0.0489269	-0.223513	-0.12224	-0.255779	-0.342307	-0.313509	-0.522197	-0.248049	-0.39649	-0.337976	-0.13319	0.0893396	0.0562205	0.312403	-0.0606971	0.130853	-0.342457	0.0414413	0.0601809	0.174551	0.0820414
23230	clec-4	0.0152233	0.0583511	0.213905	-0.0800986	0.065596	-0.0939953	-0.170784	-0.195939	-0.0518247	0.129258	-0.0530684	-0.0798729	-0.00245732	-0.00660589	-0.0989798	0.143362	-0.094853	-0.00534537	-0.10611	0.0993686	0.117701	0.0625708	0.0462142	0.123823	0.0651634	0.0374243	-0.165649	-0.122905	0.0157325	-0.220788	0.0445529	-0.0653794	0.167433	0.0377826	0.253691	-0.0984334	-0.0911737	0.0335331	-0.0468608	0.0290174	-0.0498189	-0.0951501	0.0497076	-0.0923715	-0.0299101	0.151393	-0.0259397
29336	clec-40	0.154414	0.175756	0.343606	0.190479	0.132928	0.236803	0.0312409	0.165151	0.129086	0.299073	0.178598	0.274856	0.236639	0.159751	0.263332	0.195599	0.292178	0.309588	0.160999	0.262117	-0.42024	-0.393148	-0.252457	-0.378939	-0.350686	-0.279609	-0.307237	-0.435246	-0.29178	-0.441904	-0.295388	-0.579338	-0.473042	-0.490952	-0.359592	-0.582345	-0.477126	0.20613	0.10346	0.221561	0.204285	0.100662	-0.317161	0.102412	0.195292	0.243723	0.151094
13599	clec-41	-0.180752	-0.163793	-0.17601	0.145994	-0.380934	0.170976	0.0283827	0.328124	0.430262	-0.11176	0.383781	-0.0515526	0.272862	0.572951	-0.214126	-0.254707	0.102882	0.00273249	0.0365163	-0.170264	-0.0129021	-0.343609	0.299994	-0.0145148	0.0077838	-0.110328	0.101962	0.368066	0.00216592	0.342739	-0.573485	-0.507391	0.103382	0.177378	-0.222641	0.455081	-0.0758317	-0.229402	-0.0932504	-0.17573	-0.479538	0.159814	0.0290694	-0.239661	-0.425648	-0.189123	-0.297135
26592	clec-41	-0.0882871	-0.180255	-0.062686	0.0358538	-0.0494358	0.108673	0.0426934	0.0504276	0.0164439	0.0629549	0.134119	-0.0816018	0.0726826	0.0208153	-0.000576856	-0.0159111	-0.0192115	-0.0310192	-0.0127126	-0.0903368	0.0436791	-0.503492	0.00379666	0.0371608	-0.0914689	0.00961819	0.122493	0.0629704	0.0115553	0.0868357	0.00326091	-0.0819533	0.100605	0.0713683	-0.0881168	0.150566	-0.114567	-0.0257349	0.0185565	-0.0341973	-0.0214586	0.0338669	0.0257579	0.019081	-0.000217374	0.104303	-0.014717
36559	clec-41	-0.130605	-0.166311	-0.221661	-0.0938981	0.0765974	0.0152499	0.219708	0.124986	0.0519749	0.0484366	0.069602	0.0860714	-0.133293	-0.0886816	0.183931	-0.37274	-0.106216	-0.10242	-0.0236418	0.14659	0.0443996	0.243672	0.106713	-0.00556793	0.166802	0.288933	0.0540188	0.0980259	0.375773	0.130414	-0.19408	-0.18753	-0.0865633	0.00291431	0.106802	0.00489763	-0.371281	-0.251848	-0.273353	0.207152	0.000320728	0.0482088	-0.0594542	-0.154092	-0.0948069	-0.00701574	-0.21886
6841	clec-42	0.371327	0.44585	0.49052	0.367821	0.215876	0.100031	0.0844078	0.300751	0.503079	0.491675	0.284612	0.458285	0.341422	0.282005	0.341932	0.227202	0.239374	0.430681	0.121581	0.445564	-0.785765	-0.965594	-0.769061	-0.921265	-0.818559	-0.790453	-0.623336	-0.817931	-0.674201	-0.849689	-0.759576	-0.680458	-0.851978	-0.669671	-0.708055	-0.704312	-0.64215	0.163721	0.247228	0.762275	0.355242	0.30647	-0.406646	0.129862	0.143273	0.187544	0.244157
36973	clec-43	0.0142929	0.054399	0.176452	0.0856972	-0.0741664	-0.12474	-0.0574155	0.0989102	-0.0217654	-0.0258016	-0.0172879	-0.047094	-0.0173214	0.00379949	-0.0558553	0.0537096	0.153741	-0.00871915	-0.0258138	-0.0735308	0.0704489	-0.110672	-0.0429004	-0.0608749	0.0054902	-0.00933553	-0.0964867	-0.0201895	0.0721007	-0.207065	-0.0136525	-0.0434947	-0.0645822	-0.0658166	-0.0811655	-0.0374127	0.211177	0.131032	-0.0778567	-0.0379025	0.00983267	0.0745971	0.141299	-0.00921432	0.0317381	-0.00582502	0.0361551
17863	clec-44	-0.115466	-0.0240446	0.163641	0.163524	-0.0722938	-0.0561038	0.0587466	0.0329735	-0.146974	-0.0662609	-0.0237427	0.0188497	-0.0154783	-0.0309945	0.0877614	0.135056	0.177574	-0.0266152	-0.12548	0.0596021	0.080065	-0.0353684	0.00345912	0.0159738	-0.133519	-0.086651	0.0899845	-0.140054	0.0393438	-0.110401	0.0489604	0.0394144	-0.117425	0.0274899	0.00816928	-0.305561	0.265101	0.15974	-0.0589767	-0.0776973	-0.118401	-0.00507425	0.0523898	-0.0393942	0.0741629	0.051994	-0.100131
24928	clec-45	-0.343661	-0.272644	-0.0539441	0.191683	-0.33398	0.245099	0.158188	0.397151	0.328145	-0.307074	0.477001	0.55561	0.504148	0.290257	0.0218173	8.08571e-05	0.25326	0.173866	0.236643	-0.248441	-0.556958	-0.53119	-0.430493	-0.445237	-0.583682	-0.493992	0.0550009	0.343042	-0.0867438	0.276719	-0.4099	-0.450006	-0.489389	0.313313	-0.283319	0.0398581	-0.101096	0.261462	0.243809	-0.322714	-0.3761	0.264308	-0.348028	0.252746	-0.148709	-0.247659	0.21756
9953	clec-46	0.0234842	-0.0375205	0.120999	0.374173	-0.00378635	0.400685	0.409305	0.678423	0.681057	0.141181	0.698535	0.867429	0.664517	0.41829	0.421956	0.0669243	0.401335	0.281715	0.33092	0.0440952	-1.5681	-1.47877	-1.25331	-1.30619	-1.18676	-1.1533	-0.720651	0.464679	0.25639	0.540699	-1.31324	-1.02688	-1.07447	-0.565244	-0.796394	-0.763381	-1.0654	0.241094	0.212268	0.0683532	-0.0800497	0.531656	-0.85574	0.3578	0.139858	-1.39704	0.339161
4783	clec-47	0.0441074	-0.065117	0.18313	0.106136	-0.074243	0.0809128	-0.0898186	0.108266	-0.0720891	0.00519736	-0.0699555	-0.0745459	0.0126047	0.00978737	0.0106972	0.061436	0.0428545	0.0617818	-0.0984257	-0.080855	-0.129817	-0.0738074	-0.0306668	-0.132811	-0.023153	-0.0188247	0.0974427	-0.134051	-0.249564	0.0588427	0.106551	0.0146269	0.107186	-0.00286352	-0.029959	-0.18734	0.223531	0.137186	0.036302	-0.0661672	-0.0550004	0.0320489	0.073065	0.107745	0.0288473	-0.127277	-0.0129742
31179	clec-47	0.157099	0.121722	-0.426968	0.105205	0.0514622	0.0355732	0.457688	0.0491677	0.0438596	-0.0755464	-0.0829168	-0.0355489	0.0625665	-0.0146362	-0.092893	-0.182846	0.0703557	-0.282792	-0.0205489	0.0449209	0.13047	-0.0493064	-0.0727535	0.165227	-0.14575	-0.162703	0.143877	-0.0673416	0.102737	-0.0575443	0.0768671	-0.00287388	-0.045269	0.0634	-0.160776	-0.00749965	-0.0179785	-0.0283366	-0.131383	0.0223133	-0.124072	0.0201823	0.0605837	-0.0283515	0.179013	-0.0432072	-0.102803
31331	clec-47	0.021418	-0.0345721	-0.213316	0.0337253	-0.0768328	0.0395048	0.204382	0.0291839	0.0397458	-0.0268487	0.0302275	0.0290526	0.13583	-0.000433325	-0.136485	0.0827253	0.103691	-0.316334	-0.0572711	-0.0280965	0.0921477	-0.0283525	-0.0668156	0.100967	-0.0848325	-0.154549	0.0733446	0.0281389	0.0345385	-0.115244	0.0120083	-0.170656	0.0380384	0.148865	-0.00372206	0.037349	0.0851729	0.15888	-0.0564819	-0.0882426	-0.115526	-0.0297594	0.08088	0.0989039	-0.0120289	-0.0527446	-0.0296935
31248	clec-48	0.0629791	0.589433	-0.53883	0.287675	0.432119	0.27041	-0.362053	0.320348	0.492677	0.833239	0.728618	0.858657	0.492397	0.205751	0.663251	0.549477	0.295234	-0.708089	0.404004	0.551671	-2.22414	-2.37327	-1.95579	-1.55897	-2.10394	-1.93227	-1.75521	-2.11255	-1.59585	-2.21389	-2.09379	-2.97127	-2.78199	-2.76811	-2.46365	-2.71454	-2.66826	0.0502556	0.660703	0.696566	0.182893	0.455615	0.932739	1.21486	1.04811	1.18946	1.01823
33550	clec-48	0.0867026	-0.468208	-0.854842	-0.453876	-0.688221	-0.597812	-0.302833	-0.577642	-0.469482	-1.10092	-0.656345	-0.46963	-0.637767	-0.332645	-0.53173	-1.42216	-0.555903	-0.763494	-0.585054	-0.382862	0.40278	0.487761	0.225223	0.404106	0.298839	0.307444	0.129057	0.993232	0.756906	0.567679	-0.410184	-0.258803	0.0434298	0.143396	0.0674222	0.0397028	-0.0306539	0.170495	0.0109528	0.369136	0.340141	0.287494	-0.395069	0.552994	0.663795	0.514815	0.632566
32	clec-49	1.09093	-5.81278	-5.5468	-2.31185	-6.13863	-5.65341	-1.78215	-2.39327	-2.8404	-3.02356	-2.67164	-3.37471	-3.44353	-3.213	-2.93621	-2.61005	-5.95311	-5.52768	-5.77915	-5.62509	-0.201453	0.104046	-0.500679	0.35181	0.245004	0.638971	-0.663707	2.3906	0.757833	1.84502	-0.642734	-0.879873	-0.645268	-0.380117	-0.171921	-0.546022	-0.759829	0.903874	1.08626	1.36134	1.2068	0.926355	-2.79129	1.41493	1.07714	1.06377	1.41209
14533	clec-5	0.0196273	-0.0176698	0.184477	-0.0314536	-0.0804378	0.0676741	0.00383731	-0.0224517	-0.113308	-0.04487	0.00678339	-0.0556089	0.128878	-0.0158964	0.00553794	0.140982	0.068667	-0.0145678	0.105958	-0.164744	-0.033376	-0.0731807	0.0433542	-0.0924334	-0.0882038	-0.0531351	0.0372404	-0.0193836	-0.0101597	0.0154676	-0.0811318	-0.149556	0.0841686	-0.0647923	-0.112445	0.0205702	0.214501	0.166958	-0.0483009	-0.102503	0.102438	0.0185469	0.106598	0.0263833	-0.0541268	-0.123603	-0.0260927
44477	clec-50	-0.724669	0.0849718	0.0152514	0.256559	-0.0520211	-0.0197236	-0.207634	0.170273	0.27487	0.0579176	0.250306	0.305649	0.0306575	0.163869	0.0457654	-0.284899	-0.0647613	0.0861374	-0.0592239	0.264113	0.0228116	0.0891648	-0.0644914	0.263006	0.0683392	0.113283	-0.0427819	-0.488309	-0.420772	-0.566074	-0.513028	0.0556915	-0.043847	0.183173	0.032577	0.0606706	0.153366	0.0779633	0.0700911	0.535453	0.379873	-0.216982	-0.0375334	-0.77393	-0.571593	0.278074	-0.554958
5196	clec-51	-0.0153345	-0.227323	-0.0551993	-0.000798195	0.0912992	0.00869389	-0.0698056	0.0358368	-0.0521185	0.124647	-0.00841981	-0.025216	-0.00355923	-0.057664	0.0861726	-0.101765	-0.0300559	-0.0272435	-0.0692319	-0.102224	-0.0362719	0.0346103	0.050135	-0.076952	0.0699367	0.0664497	0.0495975	0.0470055	-0.0105968	0.0990631	0.0591634	0.0230333	0.136269	0.0209994	0.0558218	0.0275434	-0.0359297	-0.0376466	-0.0773006	-0.0664759	0.00194418	0.0934811	0.180345	0.0115588	0.0201579	-0.226336	-0.0837764
6032	clec-51	0.193612	0.164055	-0.00955643	-0.172214	0.177953	-0.187694	-0.193656	-0.0597529	-0.150195	-0.238995	-0.0864384	-0.307261	0.0108714	-0.0290876	0.163254	-0.00334831	-0.104288	-0.0584848	0.142075	-0.0937694	0.200458	0.035396	0.236548	0.0466876	0.0622056	0.115996	-0.0504696	-0.537359	-0.0887966	-0.00464455	0.0987124	0.176949	0.179562	-0.240778	0.0420642	0.0173823	-0.0623431	-0.103807	-0.0722396	0.153879	0.26661	-0.068032	0.00515512	-0.055245	0.0465515	0.0997421	-0.0414855
44442	clec-51	-0.117224	-0.167458	-0.0390906	0.0349797	-0.0747895	0.0338993	-0.10843	0.06677	0.0470892	-0.0122452	0.0837472	0.0947213	0.0487193	-0.00212788	0.0211374	-0.0649394	-0.062997	-0.011926	-0.008323	-0.0447461	-0.0653934	0.12308	0.0893409	-0.0969512	0.0584916	0.035643	-0.131285	-0.0206085	-0.106801	0.103156	-0.0205423	-0.179126	2.74877e-05	0.0431254	0.0805999	-0.0270753	-0.08696	0.0563871	0.0482697	0.0158615	0.0608644	0.108249	0.0690104	-0.0577167	0.014362	0.0217692	0.0572582
921	clec-52	0.180061	0.0926744	0.0838688	-0.0799417	0.135016	-0.174786	-0.024553	0.0800422	0.11385	-0.0101906	-0.00521846	-0.280454	-0.0302568	0.0747695	-0.0694678	0.020512	0.219337	0.138118	0.0687169	-0.178637	-0.149718	-0.481916	0.0484944	0.0922129	0.00570168	-0.00732342	0.0514054	0.0285631	-0.182039	-0.190471	0.00945615	0.0678588	0.103634	0.0620913	-0.0829622	0.122057	0.0954078	0.0673463	0.0292002	-0.230793	0.0757491	-0.142874	-0.127935	0.0631451	-0.0945468	0.0263537	0.110515
12742	clec-53	0.163549	0.172135	0.0945208	0.0184123	-0.0918082	-0.0184079	0.141808	0.0213091	-0.00968294	-0.102447	-0.140579	-0.0678121	0.0657082	-0.00391892	-0.119131	0.000981162	0.0961942	0.0565668	0.0322891	-0.0091902	0.00206888	-0.205289	-0.0874989	0.0922382	-0.113313	-0.134066	0.161528	-0.0199008	-0.0466564	0.0279581	0.0529789	0.0876128	0.0188118	0.063411	-0.190601	0.00741238	0.115963	0.136399	-0.072571	-0.0593655	-0.119015	0.0068922	0.0207384	-0.131727	-0.00695725	-0.0906852	0.0399281
43177	clec-54	-2.07994	0.0444642	0.0300147	0.181394	-0.00977676	0.168528	-0.0231219	0.16044	0.0767207	0.0684355	0.122519	0.0882048	0.193584	0.0616884	0.0290873	0.0207647	0.0102362	0.00366937	-0.0485806	0.0145352	-0.0188026	0.0802391	0.0300756	0.031067	0.18663	-0.00381226	-0.046317	0.0571213	-0.125143	0.194817	-0.0194051	-0.2127	-0.00463401	0.0217465	-0.0596401	-0.0947519	0.0118292	0.0839622	0.0301775	0.0974651	0.0411094	0.128656	0.182073	-2.12851	0.210097	-0.0205588	0.0800898
30079	clec-55	0.125438	0.00486625	-0.374542	-0.0573054	0.158166	0.0144784	0.0100914	-0.0412434	-0.116325	0.137634	-0.0483931	-0.0938567	0.000583602	-0.0253499	0.059908	-0.0239902	-0.0233894	-0.425804	-0.0317638	0.00731414	0.0907402	0.0812606	0.129573	0.045766	0.00140749	-0.00797574	0.00680421	-0.104748	0.0169852	0.0624418	-0.0340421	-0.0574411	0.126171	-0.0680271	0.0917322	-0.0486438	-0.129017	-0.126072	-0.0596687	0.0395924	0.156061	0.0240082	0.201256	-0.0428906	0.110499	0.0163415	0.0145067
8691	clec-56	-0.189169	-0.128022	0.279727	-0.102227	0.093352	-0.0996444	-0.12353	-0.11262	-0.143772	0.0373995	-0.138997	-0.223016	-0.0382022	-0.0595615	-0.00118256	0.269892	0.0552255	0.0411914	-0.0301169	-0.155189	0.116132	0.0798411	0.173458	0.0562517	0.0662178	0.0298535	0.0286709	-0.0691351	-0.0961527	-0.0301648	0.147881	0.0457718	0.0328029	-0.00679321	0.0544834	0.0924172	0.12851	0.131788	0.0216434	0.0323244	-0.0158256	-0.0994364	0.104647	-0.181326	0.0247985	-0.166808	-0.155872
25819	clec-57	-0.0567417	-0.180302	-0.284756	-0.0959067	0.150032	-0.0133345	0.0380978	0.0383646	-0.0114599	0.133484	0.0808703	0.0060018	0.011819	-0.0203806	-0.00699567	-0.058624	0.0934895	-0.267284	-0.0523419	-0.0486121	0.0445536	-0.0926976	0.0317834	0.0732449	-0.0495406	0.0248054	-0.0643566	0.038838	0.100713	-0.0152237	-0.036353	-0.111684	0.125589	0.0612686	0.0690061	0.137003	-0.128828	0.000222874	-0.0555743	-0.0489273	0.0288462	0.0294984	0.16159	-0.0501611	-0.0548569	0.222094	-0.0560352
26410	clec-57	-0.0114189	-0.201661	-0.337251	-0.137554	0.15972	-0.0517241	-0.0888494	0.0196321	-0.0657736	0.130194	0.0444939	-0.0471077	0.0497337	-0.0909831	0.0846986	0.18124	0.0693025	-0.499891	-0.139899	-0.0981813	0.0125753	-0.0738105	0.0535191	0.019492	0.0997561	0.118899	-0.0425574	-0.0277381	0.0312261	-0.0767705	0.143846	-0.0532634	0.119405	-0.00783858	0.116021	-0.027472	-0.0480846	0.118791	0.0734746	-0.0439509	0.0467849	0.0161835	0.136308	-0.017969	-0.0139921	0.223594	-0.123285
14034	clec-58	0.104998	-0.00103296	0.192335	-0.148051	0.0842418	-0.105363	-0.0656254	-0.0868784	-0.187627	0.0072493	-0.149988	-0.0709748	-0.0399318	-0.0229907	0.0869773	0.0689206	-0.0291882	-0.00131521	-0.0395719	0.00476262	0.103235	0.0476673	0.169578	0.0105894	-0.0374028	0.0168547	-0.100721	-0.146232	0.126951	-0.05833	0.0525876	-0.0960959	0.152653	-0.102123	0.131181	-0.0475113	-0.0742235	0.0125133	-0.0930336	0.0664638	0.132509	-0.0834611	0.143267	-0.056693	0.0432532	0.0492579	-0.110696
18180	clec-58	-0.0418514	-0.102021	0.220878	-0.0942362	-0.110586	-0.0166388	-0.0647388	-0.00454292	-0.115026	0.0230253	-0.0319402	-0.0270611	0.0980683	-0.00941004	-0.0588376	0.172841	0.00574293	0.0305559	-0.0768284	-0.118422	0.0276978	-0.0356557	0.0658198	-0.0785933	-0.0662243	-0.0181132	-0.042927	-0.0863965	-0.00376669	-0.0224966	-0.0596592	-0.130356	0.0606333	0.00712438	-0.00833076	-0.0251545	0.0526217	0.109885	0.00157495	-0.051977	0.178821	0.0304536	0.272745	-0.0330356	-0.0761323	-0.0190828	0.140353
26359	clec-58	0.0538928	-0.0831431	0.187368	-0.0265158	0.000161177	0.0146611	0.0232777	0.0488997	-0.0974683	-0.119614	-0.0625229	0.0471968	0.0114391	0.0244919	0.0169557	0.0343963	-0.032055	0.165176	-0.0590856	-0.103797	-0.0574921	0.05204	0.0621306	-0.0956383	-0.0815251	-0.0723543	-0.0217884	-0.0953143	-0.0315837	0.0479344	0.0761038	-0.0643895	0.00830326	-0.00579076	-0.0275343	-0.112188	-0.040572	-0.000934925	0.0335654	-0.0711117	-0.000447608	-0.0112052	0.108737	0.0861859	0.0639782	0.130666	-0.00695689
30540	clec-59	0.177494	-0.0411598	-0.0238943	-0.0588569	0.080764	0.106396	-0.00649706	-0.0188257	-0.111895	0.0325669	-0.0792843	-0.0500078	0.0237259	-0.0796206	-0.0646953	-0.0689967	-0.0133418	-0.0599121	-0.0848553	0.0873243	0.0866751	0.0389767	-0.0220512	0.0364482	0.0179555	-0.0841431	-0.0110211	-0.0323043	-0.0225254	-0.127773	0.197853	0.0121568	0.0908901	-0.00370965	-0.00948553	-0.0670164	0.00929061	0.0526951	-0.123121	-0.112392	-0.0166546	-0.0353999	0.196556	-0.0403248	0.137198	0.00851417	-0.0266036
7022	clec-6	-0.0281011	-0.0694002	0.217915	-0.100896	0.0401222	-0.0584791	-0.0232657	-0.0634333	-0.10172	0.0950113	-0.0663958	-0.0961644	-0.0761614	-0.108389	0.12936	0.110272	-0.105996	0.119598	0.0274043	-0.104127	-0.069016	0.0150379	0.0947392	-0.0999496	0.0937667	0.0692558	-0.0117461	-0.0291735	0.120389	0.0506202	0.0390704	-0.00746159	-0.0258612	-0.120256	0.0150786	0.00724899	-0.0827953	-0.00414793	0.043197	0.0666182	0.0422443	-0.00268727	0.0880679	-0.0375036	0.0564847	-0.00185033	-0.155792
2509	clec-60	0.182087	0.0308228	0.0142611	-0.0091119	-0.00695794	0.0063385	0.134689	0.0510682	0.0102435	-0.00146363	-0.0908802	-0.0634857	0.0100377	0.0371022	-0.201816	-0.0643835	0.0339807	0.0834764	-0.0158503	-0.113318	-0.00432973	-0.0821044	-0.0753769	0.03615	-0.0122675	-0.127507	0.0506772	-0.0209057	-0.0868403	-0.0105224	0.143886	0.124415	0.0187963	0.0419289	-0.129738	0.0357136	0.00539152	-0.0178894	-0.0357394	-0.133176	-0.0925962	0.00164554	0.0802186	0.00487352	0.119739	-0.0409001	0.0795614
31381	clec-60	0.195719	-0.0357605	0.0871413	-0.00326636	-0.139183	0.127401	0.141893	0.0942363	-0.0245036	-0.00398284	-0.068362	0.0431762	0.0909541	0.0791036	-0.111128	-0.00833072	-0.000629642	0.00450855	-0.11717	-0.112268	-0.0403933	0.0341087	-0.0267894	0.0655943	-0.116088	-0.160464	0.128442	-0.10268	-0.167459	0.0196204	0.0767995	-0.122131	0.124356	0.0889594	0.0042758	-0.086513	-0.0402684	-0.0369586	-0.0496968	-0.170265	-0.0681321	-0.0821525	0.0610095	0.0958016	0.0717452	0.00631105	0.113836
35871	clec-60	0.262598	-0.0636989	-0.272578	0.032946	0.144088	0.100048	0.240648	0.0509199	0.17183	0.0706812	-0.120008	0.136659	-0.0233403	-0.0676191	-0.138015	-0.362188	0.0860508	-0.0285999	-0.0864092	-0.0104983	-0.0745606	0.089249	-0.236589	0.000187545	0.0665677	-0.188408	0.193687	0.128985	-0.101751	0.15449	0.115196	0.135713	-0.33551	0.119273	-0.211672	-0.274576	-0.063391	-0.110358	-0.158558	0.0014647	-0.110658	0.118714	0.0688022	-0.0321985	0.196024	0.0185233	0.00478095
38848	clec-61	0.0456741	-0.0914551	-0.109583	0.230046	-0.0620342	0.00126715	0.305833	0.161303	0.108535	-0.152345	-0.0908409	-0.132036	-0.0881596	-0.146443	0.0104729	-0.0904872	0.14239	-0.149616	-0.114412	-0.0454233	-0.102369	-0.109669	-0.0776563	0.0799167	-0.031062	-0.0316929	0.118998	-0.136664	0.033277	-0.00552296	0.0939284	0.161513	-0.0552601	-0.0940383	-0.113723	-0.252865	0.209315	0.0757821	-0.196528	0.0536494	-0.053725	0.0502914	0.109039	0.0380624	0.27791	0.0674878	-0.105187
31973	clec-62	-0.269319	0.0419661	-0.157871	0.128698	-0.132155	0.0193536	0.158974	0.112779	0.200166	-0.147704	0.0703298	0.303507	0.0516708	0.228109	-0.0415909	-0.4369	-0.0233833	0.261793	0.121344	0.098997	0.0057045	-0.0299747	-0.0769666	-0.112532	-0.184598	-0.074903	0.159346	0.0341239	-0.0441076	0.130541	-0.169337	-0.0315328	-0.0958423	0.190695	-0.121002	0.135646	-0.169465	-0.206958	0.0215175	-0.0761778	-0.0393987	0.0984215	-0.37008	0.102969	-0.181469	-0.104976	0.209187
2709	clec-63	-0.101644	0.200627	0.218415	0.180659	-0.0909405	-0.283127	-0.00273873	-0.103023	-0.16301	0.0451611	-0.0626552	-0.243656	-0.00667419	-0.18946	-0.05236	0.0483042	0.182435	0.0187021	-0.0134505	0.105667	0.216689	-0.350638	-0.124117	0.133497	-0.00428303	0.00413357	0.0124269	-0.173848	-0.022268	-0.112077	-0.10877	0.306001	0.0889627	-0.0711018	-0.00364481	-0.178915	0.433851	0.1295	-0.129541	0.0657259	-0.0489616	-0.0293916	-0.00594723	-0.0140079	-0.00911469	0.0192268	-0.0760632
9580	clec-63	-0.0853538	0.240676	0.270809	0.246872	-0.0700681	-0.231725	0.030794	-0.138777	-0.199154	-0.0195829	-0.208604	-0.207015	-0.130132	-0.0444398	0.0290756	0.115136	0.203681	0.0669845	-0.066253	0.169143	0.161653	-0.248526	-0.00805968	0.0436027	-0.0961904	-0.0248094	0.0889713	-0.22378	0.0136824	-0.148058	-0.170035	0.374756	0.0834758	-0.0662398	-0.0608375	-0.21082	0.472665	0.0757196	-0.0641335	0.0616401	-0.133487	-0.0759947	-0.051062	-0.00243395	0.0765505	-0.078584	-0.20397
9637	clec-63	-0.0447061	0.188932	0.207647	0.203581	-0.0540916	-0.226719	0.052188	-0.14701	-0.192659	0.0239655	-0.165584	-0.0719146	0.0236314	-0.116564	-0.00919177	0.114593	0.205369	0.0486479	-0.135022	0.16773	0.184211	-0.146462	-0.105412	0.0496322	-0.0953217	-0.0600869	0.034353	-0.178158	0.0159663	-0.171973	-0.110038	0.261113	0.123599	0.109243	0.0401139	-0.148949	0.33095	0.142897	-0.0273182	0.000115891	-0.133389	-0.0466308	-0.0339534	-0.0216954	-0.00178759	-0.196215	-0.201793
12263	clec-63	-0.0625939	0.191124	-0.013884	0.033393	-0.162386	-0.102485	-0.00555296	-0.0603708	0.0332563	-0.0492005	-0.0660347	0.1007	0.0695387	0.144773	-0.0628557	-0.0110337	-0.114791	0.0754365	0.00487836	-0.0066324	0.0627012	0.0478689	-0.0213723	0.0441395	-0.0876359	-0.0423088	0.04231	0.0109259	-0.0939526	-0.0390787	-0.0763108	0.0392535	0.02139	0.120376	0.109235	0.0804016	-0.0478701	-0.121776	0.0492362	0.0638552	0.00799485	-0.037969	-0.155818	0.00937766	-0.148318	0.00892038	0.11358
24969	clec-63	-0.0873423	0.187907	0.00821168	0.191748	-0.0749358	-0.223366	0.103555	-0.0562907	-0.111182	-0.0581721	-0.0494901	-0.155038	0.00366679	-0.11128	-0.0750856	0.201608	0.208235	-0.255455	-0.149694	0.159938	0.185192	-0.322274	-0.121772	0.214066	-0.0255411	0.00221483	0.0153964	-0.202941	0.0600137	-0.382681	-0.0784128	0.314436	0.117281	0.0663126	0.0717736	-0.19717	0.418502	0.190719	0.0510565	-0.135403	-0.135038	0.00240137	0.0110603	-0.042594	0.0110247	0.006533	-0.187864
26563	clec-63	-0.160083	0.151839	-0.0239523	0.198156	-0.0732968	-0.252108	0.146461	-0.191355	-0.128656	0.0484564	0.0223481	0.0372614	-0.0112089	-0.132769	-0.0578909	0.158306	0.163968	-0.269805	-0.140577	0.12325	0.170969	-0.0363153	-0.128629	0.227785	0.026278	-0.0696515	-0.000325995	-0.163932	0.131021	-0.203257	-0.142986	0.177563	0.0891111	0.0691838	0.0822876	-0.179463	0.282586	0.138424	0.0253247	0.0260229	-0.181759	-0.0296164	-0.0195257	-0.0921024	0.00186549	0.115447	-0.244647
27914	clec-63	-0.0662519	0.171296	-0.0553179	-0.158606	0.0563126	-0.147847	0.00457649	-0.132953	0.0893353	-0.0116895	0.00860699	0.129159	0.00365215	0.160563	-0.0587003	-0.137709	-0.0549284	0.0480605	0.023794	0.0945844	0.101887	0.0930832	0.0796566	0.122863	0.0672846	0.00682172	-0.138727	0.0101817	0.103518	-0.106571	-0.0924753	-0.0273893	0.00827911	0.0742689	0.143861	0.109819	-0.16993	-0.107734	0.0212035	0.0814997	-0.0673679	-0.0815634	-0.155531	-0.0121189	-0.238801	0.0462521	0.000543162
39707	clec-63	-0.0229761	0.262292	-0.198938	0.271411	-0.105296	-0.00384278	0.372283	0.135036	0.209378	-0.218727	-0.0291507	0.0547976	-0.0840303	-0.0525952	-0.103375	-0.290745	0.0293013	0.0265703	0.00433497	0.100283	0.0243145	-0.124023	-0.25967	0.137042	-0.038086	-0.071048	0.186533	-0.0569983	0.0288247	0.0361545	-0.121439	0.207808	-0.127618	0.156806	-0.0782759	-0.137036	-0.0871117	-0.280066	-0.137238	-0.00575161	-0.0890131	0.0821483	-0.130821	-0.0251579	0.0886341	0.0317767	0.0876198
40319	clec-63	-0.121632	0.174469	0.16614	0.296825	-0.0893086	-0.118187	0.162094	-0.075605	-0.105081	-0.0468176	-0.0789126	-0.0707214	-0.143091	-0.181133	-0.0285027	-0.0148074	0.200056	-0.039729	-0.0725412	0.244065	0.0260328	-0.145091	-0.109756	0.069136	-0.0465766	0.0117496	0.0270373	-0.202947	0.127801	-0.152278	-0.179409	0.255975	0.0349971	-0.0384961	-0.0086647	-0.248299	0.391442	0.104515	-0.155534	0.0310194	-0.011256	-0.0129756	-0.05167	-0.05689	0.0675201	-0.0337494	-0.0673852
25751	clec-64	0.266677	0.14798	-0.0731262	-0.0488809	0.0108946	-0.185575	-0.150808	-0.0934452	-0.0462739	-0.0883187	-0.0260921	-0.0813384	-0.0555057	0.0300956	-0.0494087	-0.249896	-0.144831	0.0523312	-0.068429	-0.0103669	0.0349357	-0.136038	0.0113073	0.0570074	-0.131282	0.0263825	-0.0546214	-0.134399	-0.138139	-0.0925146	-0.19938	0.0059455	-0.000538489	-0.0665634	-0.00936982	-0.0240821	-0.177679	-0.0684055	0.165159	0.39838	0.32764	0.233667	0.111913	-0.0883719	-0.20108	0.289804	0.343877
13763	clec-65	-0.189075	0.153223	0.0925413	0.208177	-0.0897769	-0.0277711	0.0243999	0.0496397	0.19273	0.0140083	0.148037	0.27129	0.0960829	0.14272	0.118126	0.00161838	-0.0777195	0.209312	0.0486699	0.0679181	-0.0673578	-0.14002	-0.190053	0.0263616	-0.194203	-0.059553	0.100545	-0.0260244	-0.107618	-0.0535276	-0.123711	0.0269719	-0.158322	0.0209531	-0.0856251	-0.040983	0.070395	-0.0152031	-0.0253971	-0.00192415	-0.164704	0.0280126	-0.189216	-0.164155	-0.253516	-0.0632834	0.147054
15704	clec-66	-0.0587655	0.161391	0.097267	0.0191458	-0.178513	0.0812692	0.0796156	-0.191984	0.0831331	-0.209487	0.0715077	0.201874	0.196977	-0.0868163	-0.192641	0.00323735	-0.247793	0.214445	-0.0193223	0.16714	0.122942	-0.00772066	-0.409942	0.261614	-0.0284797	-0.246979	0.257539	-0.0163784	-0.0661864	-0.015466	-0.00233669	0.255363	-0.0958808	0.166197	-0.193287	-0.0297407	0.166117	0.0559867	0.0944036	-0.151346	-0.30666	0.0314381	-0.0684841	-0.278303	-0.0886201	-0.0075904	-0.00281874
25952	clec-66	-0.201102	0.153106	0.0495482	-0.105608	0.0942194	-0.213379	-0.160576	-0.186986	-0.00974284	0.0786933	0.0650492	0.0268438	-0.0795879	0.0573388	0.143555	-0.114581	-0.248934	0.0767672	-0.00835979	0.093392	0.149005	0.0441813	0.0864768	0.221687	0.103829	0.149342	-0.0563091	-0.0381988	0.116375	-0.174206	-0.113353	0.104995	0.0255892	0.0204773	0.273455	0.0667849	-0.170645	-0.17438	-0.0389835	0.081562	-0.0320206	-0.051532	-0.129717	-0.127439	-0.163682	0.174356	-0.122168
3757	clec-67	0.0313844	0.0399939	-0.00196215	-0.116727	0.190971	-0.230083	-0.146458	-0.0211312	0.0162742	0.132858	-0.0416577	-0.0250427	-0.0903595	0.0704113	0.0515788	0.0301694	-0.021147	-0.00793058	-0.0865957	-0.0465146	-0.0281531	0.0604188	0.113445	-0.0094184	0.123831	0.163656	-0.043061	0.0280984	0.00653553	-0.0107808	-0.0992376	-0.017012	0.365474	0.00434292	0.101364	0.129638	-0.0285595	-0.0776085	-0.0264668	0.0521081	0.0709899	-0.11887	-0.254869	-0.048782	-0.124637	-0.278845	0.00996506
28660	clec-68	-0.0670457	-0.0124718	-0.132149	0.174288	-0.0300335	-0.117794	0.227056	0.0490977	0.071045	-0.23794	-0.113458	0.0269648	0.0336525	0.140688	-0.131032	-0.209833	0.00474063	0.0521068	-0.0870274	0.0405978	0.0599494	-0.0740892	0.0782099	0.12986	-0.184536	-0.0291654	0.0704348	-0.00640493	0.0235425	-0.0953	0.00975315	0.0875332	0.0220328	0.148204	0.0180599	0.0198735	0.0310214	0.00687087	-0.0597741	0.0286514	-0.0331173	0.0110705	-0.177909	-0.0997934	0.142644	0.0744605	-0.0487615
37366	clec-69	0.146155	0.0867915	-0.464761	-0.0973698	0.237866	-0.081313	0.0382373	-0.0678791	-0.0387566	0.170609	-0.108397	0.00947718	-0.118968	0.0891877	0.0533279	-0.0424396	-0.017603	-0.473546	-0.0777147	0.124882	0.0293349	0.28415	0.22805	0.0120616	-0.00347738	0.111919	-0.0805614	-0.0952295	0.175051	-0.0407216	-0.0583999	0.0432433	0.191043	-0.102815	0.172343	-0.0886899	-0.0586204	-0.140457	-0.0865521	0.196132	0.0272147	-0.130135	-0.34367	0.0156243	-0.0679307	0.058997	0.00279217
26607	clec-7	-0.0236773	-0.00957983	0.190928	-0.042462	0.0401187	-0.030679	0.0864351	0.0379544	-0.0184818	0.034381	0.00630309	-0.000891956	-0.089378	-0.114794	-0.00655676	0.034866	0.125339	0.0451767	0.000103638	-0.0263481	-0.0752328	0.0519385	-0.00560012	-0.0681769	0.0403111	-0.0065523	-0.0962832	-0.0459284	0.107778	0.00811246	-0.0475598	-0.00402894	-0.0650112	-0.0142809	-0.00214096	-0.00931326	0.0811548	0.0311657	-0.0311084	0.0324525	0.134159	-0.0606737	-0.0632322	-0.0369718	0.0492249	-0.241312	0.0172157
30235	clec-70	-0.144091	-0.0768015	-0.86381	-0.0796353	0.0289499	-0.155224	-0.0797549	-0.0791901	0.0800958	0.11615	0.0780748	0.181178	-0.00358119	0.182996	0.0598576	-0.102687	-0.124721	-0.753548	-0.0238921	0.0678888	0.058875	0.164428	0.209418	0.112987	0.0824876	0.0827451	-0.0785599	0.111569	0.209554	-0.0822463	-0.242046	-0.209332	0.0184278	0.10038	0.129996	0.13128	-0.142557	-0.0763471	-0.0189345	0.0369025	0.0154371	-0.00468063	-0.160266	-0.144148	-0.108054	0.73129	-0.0476892
21185	clec-71	-0.106126	0.0623377	0.0498326	-0.0532937	0.0361347	-0.0164362	0.0541477	-0.18397	0.0625304	0.106573	0.0741102	0.0590916	0.106273	0.0116891	0.0565455	-0.025333	-0.0502048	0.00917503	-0.0575896	0.0750291	0.0447438	0.0687514	0.00675326	0.16194	0.05694	-0.167863	0.0649333	0.0405291	0.191223	-0.0845828	-0.206947	-0.169466	0.003302	0.137716	0.237075	0.0281519	-0.146809	-0.142374	-0.0601552	0.0166479	-0.116032	-0.0437362	-0.107582	-0.106386	-0.0823451	0.0105501	-0.0669886
25323	clec-72	-0.110793	0.0555037	0.056383	-0.0292492	0.010728	-0.00109829	-0.0851257	0.0293343	0.0913612	0.0162004	0.132201	-0.123542	-0.0414067	-0.0147825	0.0587934	-0.0507027	-0.126812	0.0324308	0.022292	0.0596667	-0.0246109	-0.128366	0.0130596	0.0953615	0.0740585	0.248759	-0.00505393	0.07676	0.0975976	0.0393273	-0.219123	-0.115077	-0.0328749	-0.020166	0.103026	0.141022	-0.11507	-0.155471	-0.0534278	0.189959	0.0137299	-0.0124037	-0.282932	-0.0762096	-0.044487	0.111278	-0.0666123
38603	clec-73	0.112059	0.224941	-0.0607524	0.13464	0.0515483	0.128273	0.270908	0.0944947	0.138142	-0.112502	-0.0909748	0.106396	0.0910897	-0.00702532	-0.130543	-0.216838	0.15771	0.0781708	0.0185575	0.200519	0.0176402	-0.0364839	-0.185428	0.00212779	-0.0503592	-0.104446	0.145001	0.0182378	0.0250867	0.00225724	-0.0977078	0.187616	-0.0567245	0.146977	-0.25139	-0.0492907	0.132094	-0.0493251	-0.106669	-0.138123	-0.195586	0.09949	-0.0969145	-0.0759665	0.0184998	-1.27067	0.10605
6622	clec-74	-0.205849	0.074698	0.0969913	0.106361	-0.0964468	0.00536115	-0.180334	0.0682381	0.189632	-0.0298111	0.174462	0.0140396	0.0527627	-0.0895756	0.117738	0.0881698	0.055152	0.184026	0.163662	-0.24914	-0.0385906	-0.102544	-0.0807244	0.0496343	0.132855	0.113109	0.10319	0.0463155	-0.206754	0.0910057	-0.110777	0.0299897	-0.0754819	-0.0741594	-0.0852655	0.103454	0.0949123	-0.0512088	0.144869	-0.033028	-0.293951	-0.00944705	-0.193889	0.0193755	-0.0722996	-0.0747482	-0.208877
11329	clec-74	0.0979004	0.142895	0.087962	0.126219	-0.0120262	-0.102227	0.288151	0.0540673	0.0314106	-0.00179717	-0.173085	-0.0608325	-0.0335692	-0.0464327	-0.0814866	0.0254551	0.118536	-0.0423867	-0.142375	0.113292	0.137666	-0.102042	-0.0689506	0.156878	-0.144293	-0.131668	0.131703	-0.0828091	0.0267349	-0.0935225	-0.00447178	0.106978	0.133336	0.0925648	-0.044338	-0.062591	0.18226	0.0787555	-0.153701	0.0890744	-0.124543	-0.0574184	-0.139284	-0.130485	0.0292387	-0.350229	-0.0984101
14291	clec-75	-0.0494786	0.0446301	0.0362611	0.0112753	0.000566583	0.00784469	0.077044	-0.0371511	0.0235347	-0.0409995	0.0299493	0.0938991	0.0846268	0.110492	0.0349177	-0.102733	-0.0887353	0.119756	-0.0293411	0.0230443	0.0902386	0.137637	0.0408999	0.0470277	-0.0717383	0.00086596	0.0850433	-0.0150205	0.0685981	0.0392227	0.0511317	0.00577688	0.143009	0.0525193	0.118868	0.0776729	0.0295037	-0.112945	-0.0347385	0.0270437	-0.00451382	0.0911789	-0.00788117	0.0432411	-0.0344534	-4.08336	0.0671295
22989	clec-75	-0.171861	-0.018866	0.179348	0.0416149	-0.00491027	-0.0140498	-0.125616	0.0639256	0.0943058	-0.0137584	0.0767577	0.0995771	0.0753003	-0.0469093	-0.0625813	0.359213	0.14691	-0.126702	-0.0979315	0.0678072	-0.0389632	0.0199889	-0.088592	0.0331529	0.0901765	0.0709779	-0.020441	-0.00336992	-0.024715	-0.0681595	0.0529973	-0.0624899	-0.0112603	0.11617	0.126475	-0.203643	0.287457	0.370106	0.0900975	-0.0441208	-0.159904	0.104748	0.114022	-0.106583	-0.0465729	-3.54703	-0.0540151
29616	clec-75	-0.0413165	-0.0163165	-0.338627	0.000972035	0.119432	-0.0704496	0.0376269	-0.0308891	0.14768	0.0921932	0.0937376	0.12535	0.1341	0.116133	0.00682215	-0.132001	-0.0322578	-0.180792	-0.00528399	0.0289371	0.196763	0.179994	0.104528	0.045082	0.123071	0.06909	-0.0409885	0.0567265	0.0747498	0.0247473	0.0228537	-0.0307676	0.104709	0.117661	0.200291	0.182171	-0.150557	-0.0816525	0.0759596	0.0468756	-0.0744672	0.0538679	-0.138199	0.00341108	-0.0302358	-3.86496	-0.040415
30729	clec-75	0.0342654	0.0334498	-0.612738	0.0716198	0.00511666	0.0213596	0.358647	0.0683855	0.181235	-0.0207412	0.0952358	0.180921	0.148674	0.13346	-0.0450278	-0.245677	-0.0702135	-0.307359	0.0303739	0.0473439	0.149064	0.0766812	-0.0292324	0.146583	-0.00915959	-0.0137541	0.133874	0.16555	0.0689652	0.0283586	0.0581248	0.013044	-0.0105897	0.185778	0.015545	0.120931	-0.248936	-0.195586	0.0371525	0.0485932	-0.0481621	0.119838	-0.136644	0.0297539	0.0985582	-3.47389	0.0325417
31166	clec-75	-0.279182	-0.174378	-0.948767	0.0809052	-0.128575	0.0826878	0.0761267	0.146833	0.244049	0.060421	0.300991	0.312443	0.0797634	0.210629	0.121489	0.0991841	-0.055325	-0.887081	-0.020304	0.00110862	-0.0102619	0.160029	0.113843	0.120237	0.101559	0.127314	0.108986	0.172951	0.0867111	0.0787001	-0.148099	-0.184976	-0.0536636	0.251651	0.179019	0.0966123	-0.0907177	-0.103099	0.238418	-0.051145	-0.15669	0.176639	-0.0252588	0.0231009	-0.0651823	-3.044	-0.0127166
23862	clec-76	-0.145013	0.021762	-0.0358012	-0.153002	0.178277	-0.187539	-0.39189	-0.0297142	-0.0273528	0.224581	0.102087	-0.144322	0.00312325	-0.180046	0.140925	0.478697	0.0505714	-0.550943	0.00937505	0.05054	0.128482	-0.0881747	0.0690117	-0.063109	0.22582	0.289818	-0.214891	-0.0413038	0.146125	-0.196811	0.204366	0.157885	0.102369	-0.127894	0.181742	0.0136058	0.388342	0.49018	0.0895676	0.00820994	0.0201018	-0.0846699	0.0897613	-0.101176	-0.143151	-5.04453	-0.204672
31568	clec-77	-0.0167599	0.0614452	-0.394992	0.0898659	-0.0751542	0.16716	0.179743	0.129675	0.252565	-0.171473	0.0149585	0.204815	0.237394	0.0169217	0.0104687	-0.129189	-0.0671728	-0.141168	0.0288543	0.199313	0.026184	0.0428832	-0.201296	0.00431382	0.0423232	0.0092932	0.185526	0.161289	0.0264092	0.0213381	-0.0401145	0.0923421	-0.127661	0.131654	-0.163896	0.144151	-0.1624	-0.126267	0.0127884	-0.00913939	-0.372459	0.0381947	-0.114463	-0.129564	0.0586884	-0.372683	-0.146585
29123	clec-78	-0.366673	-0.0542718	-0.442412	-0.0179849	-0.274016	-0.0309556	0.0982633	-0.0186843	0.0963717	-0.313242	0.123456	0.195352	0.0745719	0.013651	-0.20799	-0.174243	-0.0155285	-0.272886	0.0317862	-0.172453	-0.152485	-0.0218106	-0.162571	-0.0140544	-0.102645	-0.250715	-0.0511347	0.509434	0.267266	0.367122	-0.20521	-0.308066	-0.15199	0.170727	-0.0626745	0.169622	-0.152195	-0.0727839	0.00840071	-0.327025	0.0413016	0.000613197	0.257044	0.437958	0.242856	0.154102	0.368387
4310	clec-79	0.11806	0.211463	0.015332	0.087308	-0.034524	0.0455703	0.223535	0.0194613	0.109214	-0.155203	-0.0582569	-0.00341425	0.166233	-0.0339253	-0.205511	-0.0945434	0.139422	0.136987	-0.0168284	0.107798	0.0634255	-0.124158	-0.206544	0.133291	-0.0606307	-0.237643	0.125031	-0.030203	-0.0268998	0.0638357	0.00339668	0.259746	-0.0797832	0.101087	-0.254798	-0.0630566	0.213544	0.0124486	-0.0400758	-0.0481163	-0.241726	0.0512223	-0.0765646	-0.0402285	0.0388991	-0.779031	0.0367009
7539	clec-79	-0.0873988	-0.00960991	0.252639	0.0838932	-0.111032	-0.061242	0.0556886	0.014594	0.0356946	-0.0934873	-0.00852549	-0.0851169	-0.0537999	0.0436066	0.0751982	0.159557	-0.0740748	0.164922	-0.0390413	0.0746162	0.00375707	-0.118074	0.0169629	0.00951436	0.0517822	0.0505716	0.0445165	-0.0154469	0.0667734	0.0851994	-0.17991	-0.0154167	0.05185	0.041061	-0.0409134	-0.0284596	-0.0509606	-0.151472	0.0739146	0.194206	-0.0376237	0.0637138	-0.11154	-0.0737054	0.0132458	-0.443753	-0.0239039
26372	clec-79	-0.0458829	0.176876	0.000954155	-0.117986	0.0540032	-0.256344	-0.0897042	-0.101833	0.00389986	0.0711114	-0.0144647	-0.0387974	-0.056864	0.0128345	0.137165	-0.0941759	-0.161504	0.0625726	0.0158034	-0.00292983	0.10555	0.174384	0.141401	0.0875334	0.10958	0.101597	-0.0629524	-0.0426363	0.056574	-0.0915171	0.0361748	0.0576058	0.156143	-0.0531668	0.195893	0.0616311	-0.185671	-0.163439	-0.00320733	0.0917875	0.0715959	-0.0441093	-0.14176	-0.0983896	-0.0757015	-0.133249	-0.0869418
5171	clec-8	0.028542	-0.0408446	0.24381	0.0579556	-0.160753	0.0251943	-0.078181	0.0104614	0.0118619	-0.0241254	-0.0364061	-0.073841	0.00533179	-0.0582387	-0.0472158	0.104068	-0.131617	0.180413	-0.068315	0.016029	0.0410354	-0.0322791	-0.089754	0.00995547	0.0145732	0.014014	0.00279142	-0.137324	-0.141786	0.0211245	-0.110211	0.0250194	0.0527692	-0.0278249	0.0217153	-0.123366	0.101357	-0.0689326	0.0491239	0.171247	-0.0928157	0.04756	-0.0192906	0.0129812	0.0734449	0.0297353	0.0757905
8397	clec-8	0.0826803	0.138554	0.0456287	0.120745	0.0483074	-0.106185	0.0683371	0.0548146	0.0955727	-0.141027	-0.164793	-0.0552167	0.000346327	0.0121472	-0.0734161	0.00668726	0.0507193	0.1085	-0.11484	0.000225927	0.103081	-0.0641604	-0.104717	0.207124	-0.0524441	-0.0549852	0.22243	-0.102189	-0.155569	-0.0229087	0.0154924	0.262635	-0.0128461	-0.0300926	-0.136076	-0.226002	0.00326978	-0.149762	-0.00517177	0.217953	-0.206397	-0.0159919	-0.08236	-0.154784	0.121948	0.083748	-0.0564826
26584	clec-8	0.140367	0.0583232	-0.105781	0.0700347	0.0333338	-0.0320001	0.148775	0.0562437	0.142568	-0.125285	-0.11509	-0.147608	0.113452	0.00486706	-0.142018	-0.0171724	0.0114996	-0.0237975	-0.162669	0.0547374	0.218084	-0.229476	-0.134702	0.281616	-0.0273011	-0.0640496	0.173553	-0.0988042	-0.0981896	-0.176491	0.0855793	0.134921	0.0488546	0.0382511	-0.0786313	-0.154897	-0.119272	-0.0701995	0.0148209	0.0658272	-0.219418	0.0244718	0.0192225	-0.0873196	0.0457854	0.262487	-0.0614577
28388	clec-8	0.143822	0.223394	-0.226207	0.100579	-0.0792234	-0.253795	0.0832579	0.0834469	0.139047	-0.0367048	-0.226229	-0.0569957	0.122131	-0.0166252	-0.0924905	-0.139573	-0.10589	-0.0937636	-0.0450973	-0.146586	0.195376	-0.0199134	-0.129044	0.116977	-0.00250778	-0.0522142	0.262559	-0.0185322	-0.165434	-0.00225413	0.0590489	0.234391	0.0926704	-0.0662015	-0.224499	-0.101515	0.0510482	-0.104754	-0.0889114	0.211012	-0.108471	0.140979	0.13107	-0.0882856	0.128326	-0.149041	0.0295199
36068	clec-8	0.109645	0.0960677	-0.108282	0.15177	0.0890414	-0.0952926	0.177698	0.0400834	0.139733	-0.0931364	-0.11767	0.03402	-0.000926677	-0.0151527	-0.0370359	-0.23853	0.0580729	-0.0854487	-0.10609	-0.0609455	0.0474305	0.0340185	-0.0928622	0.143146	-0.0352675	-0.0663177	0.248448	-0.0374628	-0.013364	-0.0295408	0.0113099	0.153989	-0.0358725	0.0366387	-0.0156972	-0.303771	-0.00195769	-0.152461	-0.211939	0.166218	-0.225491	0.0537239	0.0374725	-0.101284	0.139825	0.133558	-0.0454056
41478	clec-8	0.0502888	-0.050747	-0.10619	0.146119	-0.0114166	0.0861051	0.117066	0.111546	0.231136	-0.0714519	-0.0506028	0.0225926	0.107055	0.0386723	-0.0492609	-0.200357	-0.0183425	-0.0293044	-0.403983	0.140862	0.171532	0.0349836	-0.0741491	0.265109	0.0626248	0.0250413	0.114202	-0.0368193	-0.125408	-0.0549402	-0.274894	0.133067	-0.0903715	0.0131761	-0.0498156	-0.253305	-0.0634116	-0.471751	-0.141303	0.206647	-0.136297	0.0720049	0.125645	-0.226484	0.253311	0.048501	0.0320833
32096	clec-81	-0.0598378	0.271148	-0.619131	0.242901	-0.272117	0.0812658	0.366585	0.121151	0.440812	-0.164653	0.155215	0.305537	0.274507	0.0834928	-0.0804992	-0.167793	-0.0118235	-0.30128	0.0529361	0.0815209	0.0335417	-0.0907988	-0.370948	0.208352	-0.0846918	-0.228885	0.246544	-0.158147	-0.221272	-0.233522	-0.156494	0.0591857	-0.199733	0.187467	-0.0896882	0.0465345	-0.144209	-0.261762	0.0639756	-0.146402	-0.346446	0.103264	-0.192478	0.0322897	0.0499182	0.0192778	0.30943
35552	clec-81	-0.0097639	0.184187	0.0387807	0.0677723	0.12325	-0.0448261	-0.108383	-0.0275039	0.114803	0.181692	0.0109821	0.135825	-0.095138	0.133816	0.122496	-0.169468	-0.00977599	0.0705706	-0.0260751	0.144534	0.0322108	0.136127	0.0343693	0.0321687	0.0248634	0.0913192	0.0278128	-0.679559	-0.380945	-0.638621	-0.164143	0.0582783	-0.0337473	-0.0185613	0.112785	-0.0403848	-0.00075102	-0.151528	-0.0939464	0.298914	0.029053	-0.0328798	-0.289904	0.0351962	-0.130857	0.0838388	0.293332
28251	clec-82	0.289909	0.545522	-0.630353	-0.197287	0.0667924	0.0698685	0.58112	-0.147302	0.239902	-0.0360171	-0.0988159	0.138271	0.211849	0.00926566	-0.396972	-0.619492	-0.215918	0.155064	0.0673816	0.33104	0.319221	0.00860319	-0.405771	0.527553	0.0327398	-0.411215	0.110144	-0.171612	-0.0148874	-0.398826	0.0163917	0.402965	-0.157909	0.334703	-0.234461	0.119823	-0.353205	-0.538231	0.00113909	0.00624708	-0.21662	0.0951242	-0.0595264	-0.381617	-0.176639	0.125789	-0.355521
41939	clec-83	0.0178574	0.158555	-0.440874	0.0289795	0.189609	-0.0970377	0.0380024	0.00508311	0.0288059	0.312106	-0.0294637	0.114902	-0.240867	0.0834226	0.221709	-0.562863	-0.0879022	0.0220034	0.138377	0.194307	0.153694	0.204559	0.0842445	-0.11622	-0.050251	0.143674	-0.0094874	-0.365464	-0.175357	-0.447589	-0.144393	0.0857649	-0.00249238	0.0105465	0.108423	0.127426	-0.410553	-0.441959	-0.136662	0.401461	0.602455	0.0387108	-0.45533	0.104161	-0.149009	0.0742181	-0.213063
29146	clec-84	-0.209693	0.137593	-0.473768	0.0838922	-0.073835	-0.0374422	0.106809	0.0593335	0.125152	0.0328014	0.138921	0.139009	0.137907	0.159294	-0.0303375	-0.363455	0.0496247	-0.130486	0.10268	0.148051	0.199685	0.0113406	-0.0434387	0.100733	-0.174625	-0.0434853	0.0815616	-0.161501	-0.209908	-0.183758	-0.269739	-0.0130784	-0.0665197	0.14593	0.0148167	0.162574	-0.130853	-0.25312	0.00714697	0.271404	0.174196	0.154315	-0.189818	0.0176818	-0.106745	0.0925964	-0.0913603
3905	clec-85	0.0835256	0.236366	-0.259131	0.0771708	-0.136121	0.0279525	0.168263	0.0799855	0.248251	-0.103698	0.104734	0.0377276	0.191501	-0.0466963	-0.0568542	-0.337559	-0.0409259	0.0781936	0.0396568	-0.0260287	0.130613	-0.186099	-0.180056	0.316115	0.0499941	-0.00148443	0.182184	-0.0845665	-0.245919	0.0398375	-0.255713	0.226315	-0.0404788	0.174622	-0.0971788	0.10677	-0.00538675	-0.421422	-0.0640383	0.155383	-0.0886286	-0.0239648	-0.257428	-0.0542518	-0.0145416	-0.097838	-0.0366546
21885	clec-86	-0.00518891	0.0520331	-0.274907	-0.032732	-0.164113	-0.045226	0.241311	0.181176	0.0527841	-0.100995	-0.0511683	0.103351	0.107347	-0.0245446	-0.125875	0.0225476	0.0696682	-0.147865	-0.0237147	0.0112524	0.0736838	-0.0167678	-0.186209	0.173045	-0.0484136	-0.135663	0.105673	0.00820085	-0.0432208	-0.1248	0.110043	-0.0479482	0.0286144	0.176393	-0.00890381	-0.0501166	-0.0896152	0.0130385	0.0313477	-0.0269667	-0.166973	0.0183944	0.136936	-0.0256516	0.072252	0.0497262	-0.0503007
10786	clec-87	-0.0330794	0.384536	-0.318271	0.158851	-0.201336	-0.278781	0.409897	0.290529	0.141109	-0.128102	-0.213489	-0.0552019	-0.134606	0.0106625	0.142651	-0.31336	0.108439	0.0924172	-0.0920414	0.0743102	0.297243	-0.196425	-0.0759414	0.349893	-0.0591282	-0.043635	0.321595	-0.156625	-0.169245	-0.119742	-0.0562653	0.362349	0.137251	0.0773484	0.023016	-0.183236	-0.0957377	-0.468692	-0.135667	0.107196	-0.124071	0.00482341	-0.0843028	-0.13889	0.117789	-0.195686	-0.215128
12722	clec-87	0.0135123	0.27894	-0.269085	0.108289	-0.140528	-0.233093	0.420253	0.256752	0.0866567	-0.166846	-0.301767	0.0855126	-0.119421	0.0500551	0.0944824	-0.242524	0.121154	0.119723	-0.227433	0.148413	0.315218	-0.0854796	-0.0557718	0.283945	-0.105417	-0.0865023	0.301442	-0.183901	-0.161619	-0.170151	0.0107451	0.376366	0.167015	0.116589	0.0628414	-0.151677	-0.0549071	-0.441788	-0.0602603	0.0359062	-0.180381	-0.0486542	-0.11653	-0.163422	0.0786885	-0.148589	-0.231299
14448	clec-87	-0.00187771	0.415976	0.0439537	0.00953828	-0.197224	-0.087384	0.0624743	0.25786	-0.0140136	-0.0646516	-0.160463	-0.0529886	-0.181742	0.00329284	0.0665797	-0.0345327	0.316977	0.122443	-0.10791	0.185331	0.234214	-0.131902	-0.12535	0.159289	-0.071653	-0.16523	0.0971252	-0.209664	-0.0930077	-0.33327	0.0102554	0.21758	0.0391869	-0.0664354	-0.0822601	-0.0983834	0.13228	-0.204105	-0.101865	-0.00503601	-0.00233054	-0.0620351	0.247975	-0.223499	-0.0361863	-0.0848002	-0.0134956
17486	clec-87	-0.0380388	0.317929	-0.314266	0.0842041	-0.178746	-0.283349	0.51809	0.234535	0.140324	-0.203208	-0.17511	-0.0201254	0.0349256	0.016212	0.0089625	-0.280547	0.106392	0.064598	-0.180305	0.0916099	0.433999	-0.100827	-0.110707	0.379096	-0.111121	-0.131904	0.19818	-0.219048	-0.0975896	-0.198307	0.0576176	0.380329	0.16439	0.13434	0.0505356	-0.235099	-0.0474717	-0.381909	-0.0917497	-0.000154974	-0.21159	0.0277028	-0.0426229	-0.206874	0.0191597	-0.105595	-0.185181
31726	clec-87	-0.00683589	0.273601	-0.453527	0.165414	-0.114119	-0.176557	0.58827	0.272202	0.168352	-0.167923	-0.224716	0.0373096	-0.189274	0.012403	0.125191	-0.466428	0.151317	-0.045825	-0.214191	0.213667	0.241713	-0.0749013	-0.114606	0.326714	-0.113909	-0.044342	0.336628	-0.155134	-0.0403707	-0.152047	0.0244887	0.368446	0.0897543	0.118181	0.0881424	-0.218253	-0.103348	-0.426973	-0.22573	0.0862736	-0.198785	0.0150477	-0.0929944	-0.17223	0.136913	-0.192027	-0.25619
32435	clec-87	-0.0135504	0.283592	-0.890622	0.084063	-0.149796	-0.247237	0.6045	0.272735	0.184431	-0.136677	-0.133882	0.10135	-0.0491428	0.0147046	0.101326	-0.251982	0.162824	-0.611981	-0.213867	0.0964572	0.382305	-0.00745294	-0.141836	0.430951	-0.055702	-0.0937891	0.318817	-0.129121	-0.0024479	-0.197753	0.0586554	0.279741	0.11787	0.188271	0.136742	-0.21797	-0.130281	-0.367851	-0.0770079	0.0228924	-0.217966	0.0563295	-0.0127998	-0.13167	0.027258	-0.240427	-0.232719
692	clec-88	0.0946057	-0.0408433	-0.000643491	-0.17438	0.0815565	-0.101671	-0.00351417	-0.0617533	-0.0479114	0.0612439	-0.0809138	-0.156186	0.0496832	-0.0674843	0.0213593	-0.0248419	-0.0164466	-0.0711355	-0.00174052	-0.107437	0.0570798	0.0658967	0.0979812	-0.0561504	0.0458299	0.0409542	-0.0630398	0.0204297	0.0473527	-0.00365229	0.083302	0.0943313	0.137357	-0.15077	-0.0631336	0.0962529	0.0464589	0.0888506	-0.108373	0.17102	0.158974	-0.131419	-0.0397124	-0.00974149	0.0438414	-0.0732033	-0.0630745
9567	clec-88	0.138233	0.0289918	-0.00474243	0.0429339	0.0570382	-0.0619927	0.110813	-0.100132	0.143104	0.0474076	-0.179524	-0.161047	0.0747539	0.0441028	-0.137035	0.0141808	-0.083184	-0.0200517	-0.131011	-0.0143625	0.129653	0.00935166	-0.123634	0.231592	0.00949596	-0.263427	0.312819	-0.0802252	-0.0156293	-0.0930865	0.0992772	0.230363	-0.00542456	-0.030204	-0.0782475	-0.257257	0.0571165	-0.0227642	-0.052234	0.238616	-0.382728	-0.0909432	0.159466	-0.455854	0.255801	0.143397	-0.121892
33254	clec-88	-0.0297639	-0.281068	0.105977	0.0640965	-0.158955	0.100684	0.139306	0.146954	-0.0173245	-0.141889	0.0604566	0.135743	0.113723	0.036241	-0.0817928	-0.133559	0.0806702	0.110204	0.0530676	-0.0951643	-0.247977	-0.078103	-0.0551383	-0.110204	-0.178225	-0.044568	0.130264	0.160404	-0.0809862	0.120057	-0.0535285	-0.157068	-0.0963282	0.113177	-0.099642	-0.000457856	0.138947	0.171831	-0.0601357	-0.108537	-0.117015	0.0466551	0.00544287	0.08614	0.0775047	-0.0869047	0.0993151
42994	clec-88	0.203968	-0.112734	0.166901	0.0877834	-0.0396012	0.0319807	-0.0749397	0.00970401	-0.0502294	-0.0166697	-0.0532872	-0.0304045	-0.0417142	-0.0905349	0.0263077	0.162567	-0.0146338	-0.106848	-0.0667039	-0.111549	-0.128155	0.128883	-0.00252975	-0.058652	0.09428	0.00488059	-0.0593609	-0.101735	-0.0752018	-0.0367709	0.0189781	-0.0625213	0.00298584	-0.146577	0.0196521	-0.240998	0.0264631	0.100241	-0.0578987	0.0937181	0.086991	0.0745318	0.249214	-0.163411	0.257208	-0.0600141	-0.0245982
40039	clec-89	-0.0279927	-0.13626	-0.119816	0.107537	-0.0207032	-0.0421311	0.105612	0.077625	0.0982283	-0.140709	0.0538175	0.0577241	0.0270518	-0.116533	-0.0473237	-0.196239	0.0378093	0.000459594	0.0764376	-0.162831	-0.0478239	-0.00108433	-0.156096	0.032488	-0.0230032	-0.0176926	0.0189861	0.106484	0.017247	0.0815703	0.0200524	0.110398	-0.127348	0.0227042	-0.0829031	0.15316	0.0709203	0.0164827	-0.114485	0.148857	-0.101475	0.0670798	-0.0473184	0.0615987	0.158862	-0.053767	-0.0807646
39973	clec-9	-0.298222	0.240387	-0.120727	0.0496155	-0.363835	-0.131304	-0.0833175	-0.0360521	0.0837397	-0.417921	-0.0292144	-0.0912645	-0.546872	-0.0363038	0.0138269	-0.42469	-0.122357	0.0321042	-0.208805	0.207497	0.144431	0.442312	0.133562	0.353479	0.239425	0.307122	0.145455	0.0852033	-0.0354272	0.198912	0.0310374	0.273988	0.185532	0.128687	0.31501	-0.0312478	-0.00080011	-0.493781	-0.215412	-0.176154	0.0209379	-0.113667	-0.0782925	-0.136859	-0.25283	-0.0328183	0.0563838
3253	clec-90	-0.0507811	-0.184088	0.125077	0.0428127	0.0474245	-0.0244861	-0.281129	-0.0335232	-0.0553576	0.014724	-0.0336554	-0.0170451	0.011943	-0.0371465	-0.0281477	0.259631	0.00874861	-2.5884e-05	-0.0489401	-0.120619	-0.106498	0.0191055	0.0190009	-0.0821688	0.0553415	0.07856	-0.041242	-0.0282218	-0.162487	0.0489608	0.0170796	0.0547256	0.221439	-0.0520916	0.0176208	0.0412767	0.158388	0.164699	0.123589	-0.0922964	-0.0371797	-0.0166736	0.0304294	0.0405232	0.00994389	-0.224186	-0.0176168
3898	clec-90	-0.0277207	-0.117047	0.230906	-0.0205516	-0.0621781	0.0349857	-0.260235	-0.0510862	-0.0776082	0.00049044	0.0430311	-0.0956947	0.0368779	-0.0586054	-0.0279738	0.263333	-0.125015	0.181248	-0.0136725	-0.0716273	-0.0441652	-0.0873244	0.0260314	-0.0423213	0.0531316	0.0974132	-0.116259	-0.117393	-0.161361	0.0117613	0.0388673	0.0568119	0.0546251	-0.0712347	0.0281564	-0.0796338	0.122638	0.129811	0.167705	-0.112387	-0.0152326	0.0219581	0.0626782	0.0260081	-0.0736616	0.101293	-0.0280191
4431	clec-90	0.0363576	-0.210667	0.165346	0.00104664	0.0237885	-0.0127046	-0.214289	-0.0317504	-0.103707	-0.00108845	-0.0152116	-0.023021	0.0300779	-0.0419082	0.023441	0.0356775	-0.0254779	0.0148418	-0.0811247	-0.0932061	-0.0248886	0.00199154	0.0148635	-0.0903428	-0.0190698	0.0742627	-0.0153479	-0.0416955	-0.098796	0.0418399	0.05451	0.032777	0.218383	-0.0459472	0.0375801	0.0519718	0.160599	0.16714	-0.0359695	-0.125463	-0.0297552	0.103432	0.186926	0.0383504	-0.0558664	-0.210568	-0.00780705
10687	clec-90	-0.105401	-0.0927686	0.266982	-0.0122956	-0.0498488	-0.00653887	-0.215498	-0.0586571	-0.130907	-0.014935	-0.0273599	-0.0926441	0.00946694	-0.016118	0.113616	0.138499	-0.128639	0.178934	0.0370641	-0.0714238	-0.0121282	-0.0230383	0.0808386	-0.0952718	-0.00228826	0.128162	-0.0166988	-0.00561502	-0.0501075	0.0456008	0.0186057	-0.0222262	0.0721736	-0.0767915	-0.0300412	0.071145	0.0445636	0.136747	0.112377	0.035326	-0.0403883	0.0362652	0.0568476	-0.0138824	-0.0171929	-0.120983	-0.1728
28280	clec-90	0.0976269	-0.0497683	-0.0432023	-0.174716	0.1141	-0.122939	-0.227446	-0.148551	-0.0871868	0.251322	-0.0840556	-0.0625442	-0.0208166	-0.078256	-0.00616267	0.195809	-0.085824	-0.265544	-0.147667	-0.0360963	0.140886	0.184375	0.0896703	0.0405926	0.0623423	0.0818976	-0.0754907	-0.0757994	0.0435004	-0.16187	0.00405943	-0.0863993	0.203977	-0.0162974	0.180783	-0.0382909	0.00669294	0.127794	-0.0174444	0.00467526	0.0983045	-0.115453	0.141529	-0.088744	-0.0616025	0.172041	-0.101063
28715	clec-90	-0.0343202	-0.165964	-0.380267	0.0287164	-0.121116	-0.00432093	-0.156688	-0.0344778	-0.0832266	0.0819842	0.0815177	0.0253594	0.16999	-0.0404546	0.00203465	0.190465	-0.113512	-0.457841	-0.0745384	-0.0613935	0.0916911	0.0300306	0.0163905	0.0551809	0.00219588	0.0547838	0.0174675	-0.0136098	-0.0491214	0.0282071	0.0119382	-0.0861672	0.0851908	0.0648329	0.110009	-0.0891307	0.0138916	0.124656	0.117129	-0.0578852	-0.0197085	0.0612643	0.168416	0.00622991	0.00309006	0.108482	0.0690623
32897	clec-90	-0.109307	-0.226608	0.183728	0.136874	-0.028421	-0.0142607	-0.16955	0.0849592	0.0745664	0.00722681	-0.0134989	0.0582449	0.0197009	-0.0266593	0.0368609	-0.0853781	-0.0385204	0.0873797	-0.0517906	-0.113819	-0.0983996	0.0181704	0.0511985	-0.0992995	0.110018	0.162594	0.00364345	-0.0205562	-0.0601143	0.0730982	-0.0791223	-0.116419	-0.0100023	-0.00129257	0.0403729	-0.0937057	0.0438258	0.0840085	-0.121947	-0.0484715	-0.0122308	0.107397	0.124314	-0.00848981	0.0846219	-0.12555	0.0507587
32994	clec-91	0.070209	-0.120336	0.0478629	0.0144998	0.0014826	0.0647579	0.0852179	-0.0303209	-0.00506017	0.000565611	0.00307162	-0.0767371	0.0395124	-0.00645517	-0.018786	-0.0766735	0.0502507	-0.0183888	0.00730939	-0.053059	-0.0423063	-0.036876	0.0397815	-0.0531833	-0.0460562	-0.0224309	0.00476957	-0.126205	0.0472468	-0.022811	0.133317	0.000452105	0.030352	-0.0687211	0.00842366	-0.0150738	-0.016831	0.0995928	-0.0996998	-0.037949	0.0035249	-0.0571585	0.0520553	0.0707082	0.110464	0.012125	0.00109895
15108	clec-92	-0.0242842	0.277188	0.226261	0.141633	0.0245457	-0.0111054	-0.00284166	-0.0766974	0.109014	0.0357636	-0.00142183	0.150195	0.164321	0.0721756	0.00958177	0.198037	-0.0104692	0.222964	-0.0353128	0.170819	0.22783	-0.170989	-0.234353	0.050828	-0.268034	-0.169653	0.0534176	-0.188437	-0.0248041	-0.340509	-0.112494	0.174438	-0.0563958	0.0285179	-0.0688976	0.0534196	0.0255561	-0.243026	-0.045814	-0.0242383	-0.187041	-0.114086	0.038397	-0.213958	-0.209275	0.0972152	-0.0640091
16569	clec-93	-0.0356216	0.177775	0.0172983	0.141834	-0.157634	-0.0100784	-0.0289909	0.0576204	0.0154529	-0.185023	-0.0181822	0.0616371	0.109206	0.150849	0.0510782	-0.0605522	-0.0630346	0.17549	-0.10426	0.0223932	0.122621	-0.156706	-0.0966781	0.109405	-0.1862	0.000327449	0.180334	-0.0387398	-0.224723	-0.00887505	-0.0576036	0.049522	-0.0284005	0.0457852	-0.031167	-0.0956724	0.0043637	-0.157744	0.0894537	-0.000712437	0.0032406	0.104278	-0.29006	-0.0409015	-0.190414	0.0871752	0.26639
7109	clec-94	-0.155816	0.21978	0.202493	0.181198	-0.119527	-0.0111714	0.0993679	0.0872234	0.199217	-0.278394	0.136768	0.217513	0.0861474	0.18489	-0.00339986	-0.0367528	0.108006	0.349188	0.180024	0.00189445	-0.0211558	-0.284648	-0.13745	-0.0626176	-0.104523	-0.0837256	0.106822	0.117729	-0.0393841	0.0806663	-0.190709	0.030282	-0.224958	0.140915	-0.18603	0.185497	0.0671671	-0.147319	0.129672	0.0196931	-0.139369	-0.0504362	-4.62356	0.112596	-0.249271	0.0332886	0.246356
14880	clec-95	-0.27013	0.135851	0.243337	0.0435528	0.0171079	-0.128015	-0.226743	-0.0482279	-0.0181329	-0.0438904	0.0240165	0.0804812	-0.0151045	0.0601374	0.0789661	0.231065	-0.00816456	0.107644	-0.0722519	0.0901149	0.106905	-0.0141632	-0.000687858	0.0112136	0.00642617	0.073316	-0.0509832	-0.174993	-0.0362927	-0.12569	-0.137261	0.145607	0.0198726	-0.0351857	0.0572763	-0.0450763	0.241778	-0.00866913	0.132747	-0.0147471	-0.0618142	-0.0610711	-0.0756735	-0.172006	-0.204686	-0.0724893	0.00631226
38744	clec-96	-0.0762334	0.175373	-0.0544744	0.0865591	-0.0407388	-0.0875791	0.049372	0.0379974	0.0335597	-0.105148	-0.0288677	0.125203	-0.0548237	0.154539	-0.0682045	-0.103596	0.0798954	0.054012	-0.0232968	0.138098	0.0606479	-0.0591429	-0.0171689	0.0916326	-0.186768	-0.0586741	0.0020219	0.00795955	-0.063633	-0.0726274	-0.128868	0.0816989	0.00739982	0.0434656	-0.0633528	0.00684833	0.0795192	-0.0916288	0.0224498	0.0875477	0.0853422	0.0241445	-0.306359	0.0176544	-0.240955	-0.0140665	0.226284
3379	clec-97	-0.161797	0.265364	0.0110803	0.146131	-0.0269007	-0.053136	-0.0195433	0.0784564	0.230806	-0.0387627	0.174689	0.245406	0.0584184	0.223417	0.00802185	-0.0705661	0.0707572	0.345616	0.184422	0.124699	-0.0643248	-0.228782	-0.13507	-0.0720362	-0.177895	-0.101992	-0.102855	-0.122778	-0.209743	-0.0492993	-0.162388	0.102402	-0.134908	0.00638562	-0.120339	0.102925	-0.10761	-0.304085	0.100351	-0.0405723	-0.0931558	-0.0611177	-0.286136	0.0513632	-0.300927	0.146822	0.174774
10205	clec-97	-0.171693	0.112443	-0.123519	0.18336	0.0164738	-0.29002	0.116302	0.133389	0.301495	-0.0633751	0.163994	0.376132	0.191564	0.329079	-0.044878	-0.244935	0.168622	0.250963	0.117825	-0.298953	0.0536025	-0.166042	-0.0848168	-0.156681	-0.210868	-0.104583	-0.0427623	0.0141618	-0.122994	0.0469319	-0.157087	0.0244256	-0.126677	0.174404	-0.106305	0.167715	-0.083111	-0.288539	-0.0105946	-0.0818847	-0.150945	0.0320756	-0.193967	0.0729973	-0.323415	-0.0675229	0.173339
32503	clec-97	-0.154072	0.105687	-0.12552	0.132441	-0.146655	0.0288666	0.0561705	0.196785	0.184634	0.0238409	0.14981	0.298818	0.0791834	0.294132	0.14437	-0.243745	-0.00375165	0.117938	0.0998845	0.247276	0.021945	-0.102389	-0.0835356	-0.0338201	-0.175239	0.00420944	0.0485422	0.0140922	-0.0639969	-0.0510482	-0.138253	-0.107316	-0.19781	0.0231568	-0.128619	0.0755327	-0.242542	-0.229369	-0.0959104	-0.00168793	-0.102742	0.00781633	-0.217702	0.0389788	-0.280932	0.0734262	0.123531
5519	clec-98	-0.117649	0.309809	-0.0446757	0.0453739	-0.0359986	-0.173707	-0.179575	0.0435293	0.125868	0.0689389	0.036959	0.0600335	0.0482668	0.147007	0.118151	-0.0982601	0.213735	0.152009	0.185565	0.0213525	0.142626	-0.169671	-0.0705343	-0.00588367	-0.113386	-0.0161761	-0.00920196	0.00496332	-0.221527	-0.062321	-0.0995071	0.172617	-0.106767	0.0212441	-0.0890558	0.112927	-0.0302708	-0.240551	0.00353801	0.0492143	0.032389	-0.101623	-0.311024	-0.0241098	-0.271956	0.0826652	0.114888
13126	clec-99	-0.045398	0.126922	0.0735757	0.057858	-0.148334	-0.106408	-0.133028	-0.0679096	0.0850498	-0.0275201	0.0435899	0.156484	0.0760048	0.140545	-0.116969	0.137424	-0.109815	0.0811262	-0.114892	0.133156	0.204699	0.00119861	-0.0738501	0.218522	-0.0540546	-0.0810583	-0.0368212	-0.0569337	-0.225367	-0.172066	-0.0910713	-0.0160982	0.127842	0.15467	0.240149	-0.0208471	-0.08755	-0.135013	0.0983005	-0.0250338	-0.170056	-0.0554998	-0.197829	-0.0397768	-0.237143	0.135075	0.105845

## Sheet: S1G
Variation in hybridization intensities between wild-isolates of the F-box type-A (fbxa-) genes. Array ID column shows the spot ID and Gene Name shows the public names. Wild-isolate names are shown above each column. Values are log2 ratios of the individual intensities with the mean intensity of all lines.
Array ID	Gene Name	JU1511	JU1516	JU1522	JU1523	JU1581	JU1582	JU1807	JU1937	JU1938	JU1939	JU1940	JU1941	JU1942	JU1943	JU1944	JU1945	JU1946	JU1947	JU1948	JU1949	JU1918	JU1919	JU1793	JU1920	JU1921	JU1922	JU1923	JU1924	JU1925	JU1926	JU1927	JU1928	JU1929	JU1930	JU1931	JU1932	JU1933	JU1934	JU1935	JU1936	JU314	JU396	WN2001	WN2002	WN2003	CB4856	N2
24508	fbxa-1	-0.0245169	0.17472	0.10461	0.0505038	-0.178896	-0.125311	-0.0323492	-0.0307657	0.0744153	-0.11235	0.00945516	0.0940187	0.031975	0.117209	-0.0993927	0.0870659	0.0673648	0.0393067	-0.0588381	0.0692515	0.0905933	-0.0804139	-0.0719519	0.0891829	-0.10317	-0.0534331	0.00883158	0.00295977	-0.00482566	-0.187705	-0.105391	-0.134342	-0.0614521	0.128616	0.116354	0.00872476	0.0643711	0.100481	0.0242336	0.0487241	-0.149129	-0.0678991	-0.169524	-0.0243726	-0.185492	0.200742	0.0973401
38989	fbxa-10	-0.950391	0.817581	0.1932	0.438544	0.253154	0.347053	0.303232	0.762394	0.530208	0.559432	0.53802	0.643602	0.242519	0.505823	0.670361	0.346081	0.809724	0.405423	0.414459	0.696168	-0.533148	-0.530339	-0.607789	-0.546041	-0.641255	-0.541066	-0.499439	-0.82781	-0.350333	-0.776269	-0.834288	-0.232609	-0.584451	-0.657873	-0.508807	-0.742161	-0.217806	-0.665796	-0.511208	-0.307994	0.562972	-0.636474	-0.822947	-0.526145	-0.360494	-4.29905	0.570171
36744	fbxa-100	-0.0366545	-0.118186	0.114534	-0.0170859	0.0636288	-0.00240703	0.0287637	-0.00314673	-0.130496	-0.0468048	-0.0468821	-0.040109	-0.048972	-0.0855221	-0.0937395	-0.0534191	0.132701	-0.0319334	0.0474741	-0.0306659	-0.0822849	0.0563664	0.0373355	-0.130051	-0.0725558	-0.00470272	0.0168935	-0.00920185	0.105725	-0.0487594	0.0570967	0.00605708	-0.0076047	-0.00970739	-0.0190044	0.0616062	0.19317	0.179631	-0.136062	-0.107629	0.0260779	-0.0681545	0.048211	0.0713725	-0.065185	0.1775	0.0166467
11695	fbxa-101	-0.0181818	0.0888119	0.21077	-0.0734271	-0.155194	-0.0263791	-0.136243	-0.000842559	-0.13136	-0.0320841	-0.182149	-0.0196978	-0.0886324	0.0314562	0.00477334	0.113754	-0.0977284	0.129225	-0.0335279	0.0364999	0.0245176	0.112936	0.0701883	-0.0570373	0.0258631	0.0511999	0.0254331	-0.0620102	-0.111456	-0.0254674	0.0514516	-0.054741	0.183835	0.0665568	0.151342	0.0192545	-0.100679	-0.0369436	0.0978574	-0.0194133	-0.034756	-0.0646112	-0.0577129	-0.0170758	0.00286531	0.0865996	-0.0720135
25951	fbxa-102	-0.0485546	0.123893	-0.0870539	0.0374225	0.151154	-0.124493	-0.00045528	0.14637	0.227539	0.220967	0.23221	0.22337	0.0390115	-0.0377179	0.255096	-0.0604912	0.118795	0.117317	0.0978954	0.0234824	0.00514875	-0.0772933	-0.207063	0.0162599	-0.018601	0.00178272	0.0184695	-0.0397535	0.0610358	-0.161608	-0.0610829	-0.0367997	-0.153236	0.0811699	0.109695	-0.0639428	-0.275327	-0.103797	0.149206	0.158958	0.0277479	-0.0995586	-1.06174	0.100294	-0.0422659	-0.757896	0.0521491
3613	fbxa-103	0.0184596	0.296184	0.223796	0.198044	-0.0426817	0.125251	0.118735	-0.0518057	0.12242	-0.0474159	0.0112841	0.0792805	0.0597429	-0.0410005	-0.070724	0.0271238	0.109137	0.177492	0.0707231	0.222174	-0.0477586	-0.291908	-0.414609	-0.00830043	-0.0824612	-0.343065	-0.0100654	-0.148336	-0.0501566	-0.158042	-0.102482	0.219575	-0.230006	-0.182174	-0.265672	-0.288019	0.255774	0.108476	0.00234926	0.0482282	-0.257611	0.139889	0.101432	-0.113565	0.0242132	0.0795751	-0.0237836
21268	fbxa-104	-0.16442	-0.113579	-0.126434	-0.0187855	-0.0252104	-0.238318	-0.0177489	-0.126217	0.111952	-0.0527252	0.0178769	-0.182187	0.128045	-0.15226	0.1286	0.0983327	-0.0538604	-0.157907	-0.0967503	-0.220656	0.31611	0.00120959	-0.0813919	0.223045	0.113234	-0.081287	0.19562	0.0162298	0.0645274	0.0173076	0.0696331	0.134681	0.0909037	0.0758319	0.183982	0.118952	0.182378	-0.00415357	0.0561434	-0.00243347	-0.318906	-0.170422	-0.0446331	-0.0818226	-0.0323284	0.247284	-0.375501
44525	fbxa-105	-0.184302	-0.270636	0.0355265	0.116415	-0.0780878	0.0832825	-0.136242	0.0650342	-0.0114804	-0.0014967	0.144534	0.0302153	0.0390582	-0.0299223	0.117753	-0.0689473	-0.0888823	0.0566205	0.0639363	-0.076559	-0.0226518	0.0375536	0.0704915	-0.16667	0.000834129	0.0443519	-0.0889636	0.0565291	-0.102072	0.136172	-0.00965098	-0.24247	-0.125115	0.0298338	0.0257157	0.0372024	-0.0932041	0.0635876	-0.0320311	-0.000845703	0.079976	0.112473	0.0512847	-0.00490773	0.0763448	0.094373	0.0211337
14652	fbxa-106	-0.0385728	0.241945	-0.0789518	0.00304409	-0.0389036	-0.171447	-0.0875069	-0.19314	0.00545479	0.0671122	-0.0489465	0.0679383	-0.0445672	0.0243509	-0.00732701	0.116223	-0.199238	-0.0183862	-0.0995566	0.20368	0.215167	0.047363	-0.0251566	0.237906	0.0544486	-0.041306	-0.071791	-0.100828	0.026424	-0.280058	-0.0911429	0.00138871	0.125605	0.0708758	0.264949	-0.0603591	-0.102974	-0.172009	0.03833	0.121728	-0.102806	-0.0469413	-0.0817628	-0.0795795	-0.139574	0.218715	0.0186712
43709	fbxa-107	0.446492	0.620236	0.347127	0.584049	0.415424	0.420263	-0.13112	0.681781	0.807554	1.30467	0.948071	1.36309	0.815668	0.314264	0.676858	0.119012	0.521562	0.572564	0.485076	0.518977	-4.36672	-3.99118	-3.73204	-3.11104	-3.84541	-3.35842	-3.18052	-4.14207	-2.72474	-3.84786	-3.89631	-4.38768	-4.07496	-3.75302	-3.28439	-4.36253	-4.1259	-0.267809	0.303175	1.34996	0.555855	0.503805	0.343497	0.485574	0.362638	0.673912	0.685948
17141	fbxa-108	-0.0235879	0.17261	-0.265892	-0.0407485	-0.176389	0.0370017	0.30118	0.00754309	0.0447314	-0.117152	-0.0721466	-0.0144498	0.0622284	-0.0517373	-0.238464	-0.284863	-0.114661	0.0904756	-0.0708363	0.0294715	0.308717	0.0553609	-0.0733132	0.258029	0.0677946	-0.0255459	0.00340943	0.136106	0.130496	-0.0480439	0.0440275	0.220829	0.0128154	0.208119	-0.0047677	0.195104	0.0583196	-0.412672	0.00232798	-0.123889	-0.28601	-0.0478698	-0.138851	-0.088312	-0.0387641	0.0648039	-0.12588
41177	fbxa-108	0.0958994	0.0507366	0.0441321	0.149255	0.0781897	0.103682	0.102753	0.216085	0.0340557	0.197966	0.137128	0.213331	-0.157261	0.015086	0.284544	-0.206467	-0.00936178	0.10321	-0.0828847	0.22048	-0.239543	-0.00928738	-0.152253	-0.123873	-0.107938	0.0166775	-0.0379669	-0.191193	-0.0753143	-0.203765	-0.240739	-0.143556	-0.149534	-0.0836688	0.0209418	-0.1883	-0.201464	-0.25567	-0.171623	0.308154	0.212265	0.1382	-0.284712	0.0464475	0.124398	-0.0911108	0.0868443
38308	fbxa-109	0.00947617	-0.0495996	-0.266854	0.160233	-0.129992	0.110674	0.0391227	0.127299	0.0409846	-0.174911	0.0581056	0.142265	-0.0600943	0.145011	-0.0295721	0.0815833	0.147155	-0.28555	-0.0457706	0.0870527	0.0549208	-0.174549	0.0680174	-0.0666737	-0.0692217	0.0830482	0.198637	0.0884589	0.0628956	0.0558624	0.00172039	0.0701345	-0.0428347	0.120118	-0.0084413	0.0647169	0.211258	-0.00370321	0.130005	0.0687781	0.0309262	0.0888664	-0.0595073	0.122181	-0.136154	-5.33611	0.130026
43586	fbxa-109	-0.0840498	0.156413	0.00423116	0.229212	-0.0998043	0.0588033	0.13443	0.119389	0.194595	-0.0439359	0.0994816	0.14894	-0.00421935	0.138935	0.016565	-0.154015	0.0862205	0.143875	0.122707	0.0724342	0.0524286	-0.0472092	-0.0533529	-0.122771	-0.0433971	-0.00609646	0.0418951	0.0470294	0.0291759	-0.132255	-0.112387	0.00299881	-0.106514	0.0285526	-0.0361865	0.0892809	0.0408663	-0.172867	-0.072224	0.154076	0.0652778	0.0967039	-0.0672864	0.0360255	-0.0241791	-5.26469	0.202348
23723	fbxa-11	-0.438543	0.924213	0.494795	0.367176	0.22386	0.265619	0.38578	0.792272	0.693908	0.746626	0.678487	0.875884	0.505528	0.618291	0.837408	0.586435	0.773405	0.647723	0.419896	0.683335	-0.576221	-0.699715	-0.79232	-0.77147	-0.854301	-0.825385	-0.387979	-1.04917	-0.552981	-0.828317	-0.796314	-0.519689	-0.537696	-0.597215	-0.449357	-0.707146	-0.496279	-0.699522	-0.471819	-0.374462	0.506756	-0.682826	-0.80029	-3.85436	-3.39962	-4.92586	0.489364
21623	fbxa-110	0.181405	0.31617	0.136069	0.0785781	0.294756	0.129044	0.163196	0.363751	0.49139	0.999323	0.577918	0.667443	0.467297	0.418638	0.636609	0.298846	0.141144	0.128311	0.273286	0.380299	-0.8515	-0.952965	-0.675483	-0.871235	-0.873902	-0.963723	-0.674057	-0.833022	-0.521218	-0.90797	-0.861659	-0.491946	-0.369946	-0.410148	-0.150759	-0.420113	-0.702305	0.0138572	0.168989	0.873399	0.338451	0.226772	-1.94456	0.185403	0.0763102	-1.75813	0.171071
31019	fbxa-110	0.208762	0.296411	-0.336914	0.493727	0.431326	0.343371	-0.0489565	0.600389	0.521836	0.937812	0.617194	0.727815	0.495933	0.287666	0.5484	0.394648	0.695121	-0.320458	0.20536	0.360983	-0.935035	-1.07106	-0.892463	-1.00826	-1.02065	-0.91419	-0.56245	-0.988551	-0.767057	-0.956525	-0.990155	-0.849526	-0.685525	-0.847687	-0.601727	-0.898426	-0.588968	0.20786	0.358933	0.774533	-0.0477858	0.42331	-0.797841	0.314688	0.295768	-1.07426	0.128969
125	fbxa-111	0.26622	0.178272	0.61382	0.241694	0.3935	0.16629	-0.266848	0.641584	0.666659	1.02229	0.673323	0.578104	0.55165	0.224754	0.691323	0.536292	0.508627	0.42778	0.171736	0.273408	-1.12676	-1.54535	-1.04391	-1.38955	-0.978173	-0.968374	-0.86668	-1.21489	-0.98657	-1.09461	-1.07833	-1.09512	-1.08571	-0.90946	-0.702495	-1.17697	-0.722296	0.360011	0.35675	0.870165	0.406239	-0.0685991	-1.10417	0.430001	0.0550777	-0.868533	0.380586
12132	fbxa-111	0.266428	0.365151	0.575727	0.224851	0.214776	0.233957	0.120731	0.524862	0.514105	0.917034	0.522591	0.798969	0.543788	0.457283	0.602589	0.495027	0.233743	0.482329	0.19926	0.311526	-1.17262	-1.2514	-0.984713	-1.2622	-1.18677	-1.10597	-0.762631	-1.2035	-0.884374	-1.16202	-0.894058	-0.583909	-0.520533	-0.689902	-0.568393	-0.760956	-0.794811	0.138935	0.324494	0.892012	0.323774	0.210402	-1.92547	0.242267	0.181655	-1.65434	0.254966
19100	fbxa-111	0.307795	0.533875	0.361823	0.145348	0.305306	0.200724	0.158193	0.396949	0.531747	1.01938	0.566283	0.720384	0.481504	0.476048	0.566514	0.302907	0.299595	0.272365	0.328995	0.319387	-1.1362	-1.22113	-0.905964	-1.12648	-1.12063	-1.24076	-0.754552	-1.15538	-0.809342	-1.2029	-0.902822	-0.643925	-0.587734	-0.674489	-0.503939	-0.824672	-0.828198	0.113377	0.237638	0.842111	0.326038	0.359253	-1.20773	0.206284	0.0947883	-1.1173	0.321933
26603	fbxa-111	0.714777	0.869948	0.376884	0.826687	0.572278	0.656737	0.289028	0.849546	1.01243	1.20512	0.576076	0.773763	0.982811	0.0984003	0.4369	0.548723	0.902822	0.357854	0.570084	0.669508	-2.89185	-3.30979	-2.7541	-2.81531	-2.67396	-2.42859	-2.31436	-2.90192	-1.80625	-2.61942	-2.70544	-4.41465	-4.57768	-3.70297	-3.80097	-3.90928	-4.29704	-0.1616	0.402863	1.11757	0.443748	0.217269	-0.603252	0.619038	0.811177	-0.831041	0.237993
24401	fbxa-112	0.299925	0.384407	0.781719	0.449622	0.238203	0.413556	-0.916252	0.805912	0.944849	1.85424	1.4328	1.95436	1.33555	0.264803	0.584681	0.599796	0.572164	0.583172	0.386636	0.430032	-7.78537	-8.0042	-6.56535	-7.42847	-7.15649	-6.80135	-5.50188	-7.12993	-5.57373	-6.59946	-6.39182	-7.90378	-8.29812	-7.5055	-7.26954	-7.93672	-8.39185	-0.213888	0.408251	1.77906	0.34936	0.0637299	-6.39886	0.419248	0.266476	-6.47823	0.53631
24213	fbxa-113	0.241426	-0.498983	-0.658433	-0.371701	-0.58346	-0.631101	-0.18957	-0.239469	-0.510297	-0.473678	-0.43103	-0.519485	-0.420461	-0.576928	-0.269021	-0.218338	-0.471678	-0.727862	-0.690484	-0.680993	0.45973	0.233538	0.170458	0.317669	0.19616	0.338386	0.179892	0.185655	0.179852	0.116297	0.467744	0.492574	0.245907	0.26869	0.222537	0.226733	0.685405	0.612885	0.171354	0.19446	-0.266461	0.0786377	-0.28293	0.26899	0.295457	0.260394	0.0645426
968	fbxa-114	-0.37051	0.540552	0.509658	0.251196	0.584535	0.242858	0.0790975	0.649069	0.589586	0.784	0.561664	0.629964	0.482282	-1.16623	0.618063	0.60213	0.690847	0.537207	0.423443	0.2885	-0.303089	-0.54447	-1.69639	-0.444326	-0.379734	-0.343326	-0.25459	-0.493642	-0.414672	-0.410882	-0.24788	-0.201979	-0.328038	-0.511352	-0.270588	-0.541749	-0.268824	-0.35768	-0.236766	-0.261738	-2.1489	-0.439523	0.260059	-0.367813	-0.482644	-0.891416	-0.471592
14719	fbxa-115	0.276105	0.282725	0.194586	0.317982	0.224015	0.238557	0.376512	0.506314	0.515097	0.377498	0.499269	0.70475	0.494425	0.418123	0.532663	0.300875	0.363612	0.333128	0.276698	0.262702	-0.93133	-1.23288	-0.891359	-1.15115	-1.11407	-1.01617	-0.599848	0.236417	0.277282	0.58524	-0.792097	-0.629549	-0.715775	-0.6273	-0.632223	-0.610641	-0.800909	-0.970585	-0.832596	-1.07678	-0.645708	0.303398	0.295171	0.275603	0.188453	-0.336572	0.459053
23667	fbxa-115	0.151548	0.0361513	-0.386715	0.0164396	0.0200559	0.0486404	0.132757	0.150078	0.160539	0.0828783	0.204484	0.293997	-0.0256948	0.0967969	0.0680318	0.13088	0.11282	-0.180528	0.0226137	0.114678	-0.393846	-0.195211	-0.34366	-0.0486292	-0.164883	-0.224504	-0.114165	0.231125	0.149034	0.252316	-0.0158609	-0.459965	-0.35395	-0.0413178	-0.073319	-0.499562	-0.27081	-0.0698411	-0.00806456	-0.425528	-0.121491	0.24658	0.0422156	0.200656	0.143864	0.315006	0.267661
41446	fbxa-116	0.0062656	0.0429118	0.0164212	0.331277	-0.0774381	0.13083	0.16734	0.119604	0.242511	-0.00964684	0.07856	0.0660559	-0.180905	-0.0812354	0.164921	-0.0637271	0.102047	-0.0564318	0.0533495	0.0946518	-0.0537928	0.00677827	-0.0651567	0.0124823	0.125141	0.0981584	0.126941	-0.0310183	0.210796	0.0489162	-0.00364548	0.145955	-0.0445745	-0.0340404	0.133797	-0.0899519	0.224153	-0.029542	-0.153365	0.0144961	-3.9911	0.160324	0.0965214	0.0916422	0.253377	-3.22108	0.00615814
43583	fbxa-116	0.102988	0.300752	0.0399795	0.25243	0.156228	0.190626	0.277474	0.378601	0.468826	0.350009	0.409543	0.612251	0.295749	0.364155	0.472858	0.113995	0.20881	0.184328	0.244126	0.214787	-0.518357	-0.537057	-0.504267	-0.646847	-0.573375	-0.624509	-0.301306	0.0608289	0.0595181	0.30649	-0.418626	-0.360407	-0.393034	-0.327266	-0.292591	-0.222474	-0.535632	-0.611911	-0.499566	-0.407058	-0.627942	0.104966	0.105272	0.127043	-0.0196557	-0.667724	0.393709
23063	fbxa-117	-0.11734	0.0556932	0.28741	0.0930453	-0.169963	0.0959288	-0.0786718	0.0958802	0.127572	-0.0146301	0.194649	0.172718	0.103562	0.117793	-0.105064	0.313369	0.0455054	0.19553	-0.0141527	0.0793414	0.0399962	0.0161226	-0.145852	0.000542225	0.00282631	-0.0465377	-0.0299368	-0.0194052	-0.128989	-0.0472897	0.111007	-0.0695528	-0.0534657	0.211779	0.149879	-0.117108	0.085489	0.0306297	0.0287588	-0.0982843	-0.261259	0.0211555	0.062475	-0.0345922	-0.0860102	-5.27105	0.0646481
31176	fbxa-118	0.0193578	0.151705	-0.64621	0.136712	0.0470627	-0.10951	0.0929331	0.145868	0.185345	0.000868776	0.0999867	0.100797	0.0418382	0.201232	0.164601	0.236676	0.238701	-0.651603	-0.118906	0.0678766	0.275733	0.152443	0.120953	0.221278	0.0916804	0.0931129	0.209252	0.0377484	0.0900347	-0.00292197	-0.0562459	0.141175	-0.00912562	0.132422	0.156598	-0.0252415	0.151201	-0.327437	-0.133875	-0.228249	-0.44157	-0.0145965	-0.140767	-0.0709262	0.0747069	-4.50293	-0.153067
37806	fbxa-118	0.137744	0.193	-0.55532	0.377916	-0.0020023	0.0276388	0.314455	0.275102	0.278325	-0.0376775	0.139442	0.07377	-0.00384001	-0.053193	0.158785	0.0769297	0.271206	-0.522553	-0.126547	0.15067	0.226984	0.0293372	-0.0926074	0.389327	0.125414	0.105903	0.31735	0.134467	0.164518	0.108414	-0.209864	0.276991	-0.0541569	0.15301	0.0977897	-0.112368	0.205266	-1.10604	-0.782732	-0.762351	-1.21582	0.141351	0.149265	-0.0284281	0.337845	-4.43583	-0.173074
19075	fbxa-12	-0.0699134	0.138556	-0.185956	-0.144431	0.150035	-0.222286	-0.0382466	-0.223651	0.0502807	0.191	-0.0314544	-0.019238	-0.0366263	0.0631481	0.130658	-0.11461	-0.12963	-0.102753	-0.0755815	0.311094	0.39375	0.0966892	0.123952	0.210863	0.0672027	0.0702157	-0.107496	-0.15938	0.166473	-0.356885	-0.144428	-0.110461	-0.146797	0.0226091	0.26808	-0.0544311	-0.20068	-0.227	-0.0298766	0.260724	0.0549895	0.00600591	-0.0238368	-0.160144	-0.167563	0.220013	-0.152268
18344	fbxa-120	0.160022	0.135545	0.275931	-0.0840641	0.103064	-0.0772908	-0.0517061	-0.135767	-0.0465243	0.0604541	0.0603511	-0.000975189	0.0950264	0.101256	0.116709	0.154718	-0.127485	0.137311	0.0124952	0.083261	0.126046	0.0188578	0.0486544	0.0398672	-0.0942382	-0.0584346	-0.115584	-0.266348	-0.0718059	-0.250213	-0.0876543	-0.0411392	0.0537598	-0.0941386	0.0881573	-0.127426	-0.190591	-0.102493	-0.0354566	-0.0484118	0.178632	0.0690874	-0.089125	-0.173461	-0.237801	0.120333	0.122487
33138	fbxa-121	-0.0879921	-0.0143306	-0.26303	-0.00981207	-0.113101	-0.0556842	-0.0951178	-0.018989	-0.0183759	-0.200468	0.00192029	0.0370028	0.0182802	0.0965629	-0.101197	0.00229	0.0622731	-0.216629	-0.0240989	0.00440014	0.0606857	-0.0541798	0.083629	0.00582324	-0.0526855	0.0115252	0.0790804	0.123133	-0.0804184	0.0883805	-0.076263	-0.0569464	0.052828	-0.008777	-0.18154	0.0680954	0.150846	0.0901018	0.106438	-0.033502	0.0833721	0.165367	-0.111757	0.0977035	-0.112755	0.0488265	0.274059
13689	fbxa-122	-0.00848793	0.207797	0.129862	-0.136785	0.00914333	-0.218682	-0.0499436	-0.145355	-0.0445511	-0.0921816	-0.109979	-0.0584092	-0.124693	0.0582015	-0.0329272	-0.0845271	-0.00437392	0.110968	-0.0163202	0.010079	0.159522	0.0156615	0.117369	0.0882027	0.0366834	0.0429021	-0.0671633	-0.0729433	0.0660948	-0.0547533	0.0121155	0.0636746	0.0589874	-0.0340793	0.033187	0.0374632	-0.0124804	-0.065034	0.0247067	0.0890978	0.122195	-0.116321	-0.131013	0.0170041	-0.17003	0.119493	0.0810558
27755	fbxa-122	0.407421	-6.67322	-7.38692	-2.47022	-7.20216	-6.73106	-1.92798	-2.77652	-2.65076	-3.86116	-2.63432	-3.01897	-2.89108	-2.49816	-2.87828	-3.21984	-7.63725	-7.39584	-6.90396	-6.56873	1.14778	1.3373	0.67944	1.08764	1.06595	0.908508	0.18078	1.32521	0.323143	0.517004	0.449057	0.476162	0.580912	0.775051	0.671122	0.74486	0.504067	0.514841	0.483537	0.575261	0.43406	0.56872	0.455637	0.527387	0.493766	0.773634	0.54868
38162	fbxa-122	-0.0595319	0.0758301	-0.149881	0.0272571	-0.0681348	-0.0951743	-0.126285	-0.0712039	0.0520714	-0.0420589	0.0295046	-0.00808946	-0.117688	0.0573763	0.0369056	-0.187171	-0.0544472	-0.0302546	-0.066455	0.0878602	0.126653	0.0722096	0.0841472	0.0655803	0.096991	0.138954	-0.0265119	0.0386773	-0.0556429	0.0122235	-0.086112	-0.0496828	0.0043135	0.0329435	0.0825658	-0.0115217	-0.119023	-0.166423	0.0203706	0.0855646	0.123707	0.0978327	-0.0473942	0.0313514	-0.0612718	-0.083561	0.182182
4517	fbxa-123	0.0315696	-0.288503	-0.288492	-0.313326	-0.35098	-0.464208	-0.330384	-0.355687	-0.389676	-0.520464	-0.3773	-0.445923	-0.460837	-0.341349	-0.259363	-0.524157	-0.365166	-0.310816	-0.428769	-0.354428	0.398881	0.394691	0.243186	0.226981	0.354946	0.429917	0.107575	0.312819	0.167632	0.177524	0.12637	0.293036	0.311748	0.180372	0.34355	0.336327	0.228766	0.0959046	0.0600014	0.2505	0.165097	0.0913249	0.0287621	0.123445	0.0456821	0.0657061	0.103132
32469	fbxa-124	-0.0504708	0.165928	-0.355063	0.105961	-0.109027	-0.0155799	0.0589462	0.0881839	0.102672	-0.0277865	0.0478324	0.0726163	-0.0674218	0.072667	-0.00335247	-0.363003	0.0476525	-0.104636	0.0830924	0.188438	0.0568725	-0.0828454	-0.0208545	0.0865158	0.0259745	0.0508454	0.0423153	-0.0200081	-0.0177102	0.0518441	-0.156825	-0.112945	-0.12273	-0.00735002	-0.159834	-0.037488	-0.0185621	-0.107494	-0.0717787	0.0818706	0.0771245	0.192132	0.0537144	-0.030571	-0.0465055	-0.0992372	0.235534
14685	fbxa-125	0.053545	-0.0574463	0.2048	-0.0777948	-0.00920884	-0.0573769	-0.164683	-0.0641635	-0.159634	0.0180394	-0.0398173	-0.0247102	0.00396391	-0.125429	0.0687299	0.251748	-0.0975437	0.106535	-0.0650717	-0.0409803	0.00652927	0.0551585	0.00203915	-0.0030251	-0.0504615	0.0368486	-0.0832698	-0.0834359	-0.0973199	-0.0908021	0.187545	0.0202306	0.141461	-0.086924	0.111027	-0.000935511	0.00302589	0.129951	0.0891529	-0.0426868	0.0666684	-0.102173	-0.0309641	-0.0365187	0.0156101	0.0596204	-0.0788123
8515	fbxa-126	-0.133684	-0.0349941	-0.0297656	-0.192625	0.264273	-0.24509	-0.027111	-0.141294	-0.143869	0.191614	-0.0959194	-0.107228	-0.0689734	0.103604	0.211728	-0.0460958	-0.200288	0.0169744	-0.0397073	-0.00470192	0.169111	0.14085	0.349839	0.0421874	-0.000904702	0.124741	-0.108537	-0.102658	0.155389	-0.0363503	-0.0139957	0.089381	0.124853	-0.0933228	0.209586	0.0194078	-0.184079	-0.221508	-0.103984	0.0892285	0.271922	-0.113346	-0.0731205	-0.0748123	0.0225411	-0.214004	-0.0810397
42116	fbxa-127	-0.0136349	0.213474	-0.0618937	0.0835158	-0.260202	-0.0433878	0.153633	0.10157	0.0147249	-0.196672	-0.112734	-0.0348759	-0.359128	-0.020966	0.0266381	-0.232471	0.0923953	0.0407987	-0.0591512	0.127841	0.00099906	0.218613	0.035629	0.0507708	0.125223	0.0620674	0.152229	0.157287	0.0589346	0.0816231	0.0818499	0.0634643	-0.460477	0.077042	0.0691641	-0.416784	0.0727651	-0.256544	-0.166191	-0.0373395	0.129468	-0.0357404	0.0237941	-0.0339219	-0.0248038	0.0952342	0.0535543
43741	fbxa-128	-0.0704322	0.116059	-0.00624907	0.0613986	0.103575	-0.151799	-0.0960348	-0.13693	0.0657895	0.04564	-0.0203979	0.0740603	-0.176369	0.0269805	0.0674721	-0.244521	-0.137929	0.028238	-0.0297053	0.120336	0.103197	0.131125	0.0509685	0.0616359	0.122342	0.0296675	-0.0444748	-0.0652846	0.0449453	-0.0433332	-0.139018	-0.0130495	-0.0099947	-0.0696111	0.166754	-0.0846565	-0.14499	-0.186237	-0.154724	0.20686	0.220744	0.0377883	-0.12781	-0.0711468	-0.0995078	0.123232	0.115219
9387	fbxa-129	0.725087	0.825958	0.747597	0.751115	0.538741	0.764965	-0.306466	0.684603	0.987182	1.60864	0.88185	1.43816	1.25234	0.079404	0.22896	0.64211	0.754151	0.819487	0.556775	0.750708	-6.03219	-6.3285	-5.40406	-5.48415	-5.37429	-5.05108	-4.82592	-5.87147	-4.27587	-5.66314	-5.27207	-6.3204	-6.06226	-5.32266	-4.87917	-5.92484	-6.25703	-0.138641	0.619924	1.31781	0.338591	0.0252538	-4.81445	0.500088	0.796417	-4.8698	0.534887
14049	fbxa-13	-0.283985	-0.1414	-0.964197	0.0620343	-0.855883	0.0419274	0.0747574	0.551874	0.120403	0.755196	-0.304294	0.283302	-0.815777	-0.869287	0.844448	-0.693642	-0.675035	-0.731538	-0.101244	0.25944	-0.821805	0.0232063	-0.829401	0.496092	0.373751	0.65488	0.577784	0.431172	0.208042	0.434289	-1.22679	-0.724625	-0.290006	0.420992	0.703865	-0.285004	-0.623479	-1.29831	-0.481561	0.470335	-0.260327	0.475693	0.393259	-0.210246	0.289297	-0.0735966	-0.356185
20928	fbxa-13	0.2132	0.281332	0.108906	-0.0798083	-0.959158	-0.00597867	-0.0890494	0.56622	-0.0682044	-0.22243	1.14089	0.319426	-0.00526067	-0.227304	0.0505562	0.140842	-1.04704	-0.425617	0.249856	-0.106205	-0.054377	0.218423	-0.200484	1.03077	0.0802031	0.535987	-0.0713565	-0.52627	-0.00700409	-0.308714	-0.534315	-0.833483	-0.624702	-0.0413369	0.212793	-1.03142	-0.603558	-0.51342	-0.322341	-0.237416	0.0130477	-0.0908431	-0.157157	0.152078	-0.267313	0.614089	0.299373
30155	fbxa-13	-0.170137	-0.295213	-1.03836	0.0130572	-0.265669	0.158687	0.342987	-0.057138	0.00747321	0.728174	0.613298	0.119427	-0.524737	-0.0575051	0.722863	-0.205241	-0.736964	-1.17823	-0.437141	0.326651	-0.33964	0.437361	0.518681	0.613864	0.503631	0.699093	0.184676	0.122861	0.696441	0.217537	-0.87938	-0.648075	-0.209163	0.00231208	0.582393	-0.250773	-0.996734	-1.14066	-0.306491	0.32911	-0.956572	0.0712285	0.204749	-0.693637	0.213102	-0.668008	-1.15773
33164	fbxa-13	-0.973449	0.0747911	0.27247	0.189956	-0.0877648	0.0233627	-0.112996	0.169694	0.203013	0.318568	0.0772726	0.309807	0.0904361	0.183455	0.121115	0.0200409	0.155989	0.248129	-0.0116445	0.222141	0.124028	0.126099	-0.0203631	0.018725	0.00107703	0.117681	0.210315	-0.762118	-0.472036	-0.692349	-0.0579501	0.013053	-0.050753	0.160411	0.0926606	0.0980229	0.172391	-0.466	-0.693141	-0.597571	0.0256103	-0.54061	-0.598654	0.335965	0.0675953	0.130532	0.244469
41895	fbxa-130	0.253844	0.416648	-0.304619	0.191268	-0.204736	-0.0149281	0.491865	-0.010495	0.165366	-0.246978	-0.177916	0.000736445	-0.0695389	-0.206894	-0.0608368	-0.408131	-0.0488544	-0.0428018	-0.0273246	0.139867	0.194586	-0.0696784	-0.305629	0.306204	0.0818793	-0.168478	-0.00358572	0.060059	0.206189	-0.129019	-0.103973	0.306847	-0.181576	-0.0122807	-0.239503	-0.203216	0.0191451	-0.439095	-0.253638	-0.146475	0.0111114	0.0484241	-0.0596185	-0.230661	0.167611	0.511663	0.0186745
27629	fbxa-131	-0.104109	0.179758	0.045492	-0.15686	-0.1397	-0.365598	0.00428006	-0.166694	-0.0897662	-0.475814	-0.140768	0.825313	-0.223371	0.663116	-0.141543	-0.279063	-0.0491934	0.115436	-0.135161	0.767412	-0.128048	-0.580278	-0.483481	0.0124521	-0.181624	-0.268262	-0.0660428	0.127954	0.182267	0.102295	-0.345936	-0.0774243	-0.196358	-0.130214	-0.290022	-0.141622	-0.00805303	-0.113939	-0.0959471	0.0267393	-0.164313	0.0454095	-0.122482	0.227046	0.29269	0.306612	0.474974
9210	fbxa-132	0.273786	0.145895	0.251909	0.0455317	0.114244	0.0163889	0.0495268	0.0471094	-0.0180944	0.130471	-0.0781337	-0.000379369	0.125757	0.0237892	0.189511	0.204098	0.0739257	0.101529	-0.0395743	0.143449	-0.153887	-0.221132	-0.171755	-0.185315	-0.21137	-0.247218	-0.156963	0.0131671	0.114125	-0.00886691	-0.0542006	-0.161029	-0.141409	-0.2313	-0.0868914	-0.324674	-0.2191	0.102016	-0.00442008	0.154136	0.0293915	0.013916	-0.0516724	0.0170751	0.218201	-0.120453	-0.0486369
41930	fbxa-132	0.149787	0.0580121	-0.11709	0.203771	-0.180924	0.129201	0.237445	0.0654292	0.0768424	-0.116036	-0.0713615	-0.0706314	-0.158701	-0.153242	0.0719633	-0.210427	0.0187099	-0.0834751	0.0473359	0.00663309	-0.0654555	0.00912312	-0.0853741	-0.0336718	0.0633763	-0.0102615	0.0468478	0.018305	0.0971824	0.12853	0.0459135	0.0311778	-0.146487	0.00723011	-0.000798751	-0.101975	0.00170189	-0.142902	-0.252379	-0.00809888	-0.075681	0.0314084	0.0722988	0.0586616	0.238171	0.0703577	-0.101304
24992	fbxa-133	-0.029731	0.061893	0.00466198	-0.0353289	0.146703	-0.0961462	0.0194699	0.0945643	0.217596	0.100277	0.146253	0.214397	0.0401624	0.216715	0.161013	-0.19782	0.111016	0.231279	0.158453	0.0190324	-0.0867597	-0.0967916	-0.0451662	-0.150021	-0.131054	-0.141393	-0.0348308	0.0557453	-0.0265975	-0.0962968	-0.178972	-0.0841618	-0.119193	0.0407237	-0.0744253	0.135339	-0.216979	-0.120952	0.00140279	0.228502	0.200715	0.0454831	-0.144054	0.0533379	-0.0805104	-1.52614	0.157446
726	fbxa-134	-0.0353488	0.206237	-0.153185	-0.00969015	-0.278143	-0.233504	0.149332	0.201979	0.0253674	-0.286394	-0.412843	-0.0421911	-0.224564	0.020824	-0.0981804	-0.215347	0.265626	0.132245	-0.0608072	-0.155394	0.288652	0.0111248	-0.112101	-0.00891864	0.0312115	-0.0655008	0.261115	0.0812545	-0.0906258	0.0365827	0.136943	0.274442	0.0118623	0.203345	-0.101006	-0.00795848	0.18997	-0.340703	-0.0151497	-0.207668	-0.123288	-0.103964	0.270372	0.00161368	-0.183132	0.177959	0.0927381
36860	fbxa-135	-0.0263275	-0.18464	-0.333949	0.185795	-0.182131	0.198713	-0.0853933	0.0931422	0.000753693	-0.0674052	0.00645232	0.0219401	-0.0676895	-0.00540196	0.0624442	0.205315	-0.010753	-0.426057	-0.0786227	-0.0543003	-0.0461334	0.094036	0.07158	-0.0611955	0.0759536	0.0669412	0.0680413	0.0337914	-0.101713	0.132357	0.114262	0.100946	-0.0104145	-0.0558984	0.0713679	-0.201048	0.106006	-0.0739343	0.0773903	-0.00172906	-0.0849099	0.0563178	0.136672	0.0174754	0.0826358	-0.153563	-0.0138217
23664	fbxa-136	0.270931	0.338661	-0.010294	0.412773	0.378318	0.467742	-0.626069	0.760668	0.968903	1.94575	1.19013	1.85727	1.20666	0.0472124	0.402426	0.177736	0.482466	0.400242	0.480849	0.472063	-8.23294	-8.34421	-6.99713	-4.42078	-7.40777	-7.25021	-5.89997	-7.53539	-5.58405	-6.70984	-6.18446	-7.71474	-7.9629	-7.77716	-7.67461	-8.00915	-7.75253	-0.413205	0.47239	1.48564	0.267	0.510045	0.282732	0.438873	0.331221	0.395078	0.371492
26139	fbxa-136	0.512389	0.51405	0.0791738	0.608432	0.514736	0.442361	-0.338777	0.822636	0.927462	1.86253	0.913157	1.43353	1.05711	-0.149436	0.396374	0.589167	0.695719	0.0176001	0.431703	0.563967	-6.8047	-7.11332	-6.12729	-3.77578	-6.27576	-5.74123	-5.07898	-6.83995	-4.32601	-6.47745	-5.43624	-6.77445	-6.48881	-6.23485	-6.02403	-6.76464	-6.90137	-0.122132	0.513883	1.53464	0.282057	0.45206	0.522254	0.478772	0.609237	0.27133	0.16217
29600	fbxa-137	-0.121978	-0.105797	0.187936	0.220743	-0.29016	-0.0329677	0.0626716	0.0931375	0.0958196	-0.306441	-0.0137034	0.0815383	-0.0353261	-0.106075	-0.0681047	0.105212	0.00908572	0.0874316	-0.1923	0.0297808	0.00756568	-0.036242	-0.203487	0.0587718	0.00532557	0.0953519	0.174179	0.0510621	-0.0944381	-0.164032	-0.0723199	-0.00280129	-0.223822	0.153547	0.0465786	-0.00701522	0.136197	0.113452	-0.0102698	0.0580412	-0.351283	0.111816	0.0701711	-0.0216027	0.135186	0.124965	-0.134477
43451	fbxa-138	-4.37661	0.190744	-0.00160879	0.727062	-0.164678	0.127476	-0.571128	0.349396	0.50119	0.763573	0.538654	0.904109	0.174488	-0.306942	0.112194	-0.290561	0.163124	-0.154633	0.117272	0.201346	-4.21503	-3.83203	-3.72939	-2.1305	-3.54657	-3.13624	-3.12508	-3.79063	-2.58072	-4.07081	-4.50356	-4.91168	-4.62647	-3.82006	-3.61082	-4.74808	-4.62418	-4.85203	-3.76119	-3.86371	2.29883	-3.73081	-3.70012	2.66837	2.31428	0.279337	2.46378
119	fbxa-139	0.0324444	0.136542	-0.274883	-0.167236	-0.0302611	-0.120823	0.0750095	0.374361	0.346461	0.247534	0.181235	0.140716	0.185087	-1.33548	0.361801	-0.189315	0.0787893	-0.00313557	-0.157447	0.0302274	0.36604	0.0608131	-1.26444	0.42604	0.385819	0.292979	0.31589	0.132938	-0.228615	0.320483	-0.200993	0.0933438	-0.141629	0.153416	0.196851	-0.312456	-0.120401	-0.46816	-0.12042	0.30265	-0.319427	-0.187326	-0.272006	-0.170366	-0.18481	-0.325687	-0.501439
3371	fbxa-139	0.0135358	0.210385	-0.151571	0.0906619	-0.0790309	-0.116681	0.228299	-0.0485845	0.109109	0.00512697	0.0735868	0.0178604	-0.0421494	-0.0951631	0.12973	-0.175772	0.023131	0.11927	0.0321464	0.0235604	0.0722753	-0.00279141	-0.0635149	0.152954	0.0725539	-0.0797078	0.0559415	-0.0378281	-0.0800847	0.0998857	-0.0984762	0.409117	-0.0429065	0.0571745	0.0438028	-0.103628	0.185844	-0.272668	-0.0496035	0.0111937	-0.227338	-0.0231615	-0.231778	-0.142593	-0.00979156	-0.0538838	-0.299407
6182	fbxa-139	-0.165205	0.1161	0.441557	0.0318081	-0.0836701	-0.147228	-0.13593	0.0727647	0.0512356	-0.0545668	0.0406125	0.0387399	-0.129231	-0.0403031	0.145122	0.278647	0.0119037	0.309398	-0.000543552	-0.0328737	-0.102309	-0.0899766	-0.0955731	-0.0732863	0.0174441	0.0382635	0.00107349	-0.0840218	-0.010839	0.00661063	-0.166889	0.0295566	-0.0635969	-0.102307	-0.0492553	-0.0562064	0.180673	-0.0194794	0.149009	0.0124589	-0.104201	-0.0359786	-0.0903061	-0.0568339	-0.189066	0.0653297	-0.124489
6800	fbxa-139	-0.21084	0.394288	0.218398	0.00829216	0.119125	-0.209908	-0.919151	0.172567	0.120475	-0.0420739	0.102601	-0.355201	0.165834	0.233479	0.174786	0.267907	0.277323	0.215231	0.255698	-0.138502	0.0987461	-0.493948	0.108873	-0.132898	0.0724686	0.159123	0.0395816	0.00844996	-0.742476	0.0778662	-0.0250429	-0.0426871	0.147036	-0.531844	-0.448704	0.133811	0.168854	0.12674	0.193864	-0.0100846	-0.114799	0.00491718	-0.0959303	-0.0952638	-0.26677	-0.142387	-0.106187
16116	fbxa-139	0.0791615	0.247483	-0.459834	0.0598865	-0.104072	-0.028457	0.411562	0.138137	0.234327	0.0774085	0.110844	0.0242405	0.157966	-0.2446	0.0191063	-0.154262	-0.0578705	-0.123136	-0.0600268	0.16078	0.312543	-0.00047278	-0.221365	0.392763	-0.563032	0.0222125	-0.280081	0.0301653	0.0450195	-0.00499027	0.0176951	0.299466	0.0695759	0.164784	0.0283273	-0.0123776	-0.025136	-0.358882	-0.0129596	-0.02761	-0.315819	0.0831665	-0.049192	-0.231859	0.0523599	-0.121515	-0.482453
19563	fbxa-139	-0.055178	0.192384	-0.446225	0.112338	-0.0870284	-0.0715488	0.257265	0.034526	0.0917672	-0.0158024	0.0692773	0.0872961	0.0655468	-0.0760194	0.222199	-0.251088	-0.019221	-0.166834	-0.0290313	0.0634505	0.15677	0.0605758	-0.0846085	0.16771	0.0642215	0.00612359	0.157823	-0.000958411	-0.0467252	0.0239015	0.00549606	0.194833	-0.0116683	0.120346	0.100347	-0.108797	-0.0973891	-0.263594	-0.0657629	-0.0661776	-0.199474	0.0754521	-0.202073	-0.115096	0.0164677	0.0654573	-0.246636
27242	fbxa-139	0.0143854	0.215133	-0.918042	0.102188	0.100912	-0.0818049	0.490768	0.0129363	0.212953	0.0188006	0.128409	0.10566	-0.0170611	-0.0339581	0.108021	-0.285248	0.180776	-0.605293	-0.103172	0.0842399	0.148254	0.101862	-0.04733	0.401307	0.170832	-0.0602569	0.0569249	-0.0159964	0.136721	0.0923282	-0.0928944	0.0529156	0.00608777	0.218644	0.128406	-0.13174	-0.242605	-0.46121	-0.0987875	0.0244803	-0.345833	0.0168155	-0.108346	-0.214382	0.0457137	0.0645427	-0.470196
32524	fbxa-139	-0.180278	0.0527601	-1.21639	0.0393523	-0.0345711	-0.0119229	0.0149029	0.188808	0.1367	0.178739	0.322601	0.282377	0.142874	-1.95764	0.240377	0.259349	0.0351345	-1.35281	-0.00336885	0.113226	0.212477	0.205255	-1.77856	0.198192	0.0983009	0.200285	0.098707	0.155833	0.16455	0.0406439	0.0237789	-0.0854318	0.0751562	0.186183	0.276013	0.0893452	0.0638214	0.124293	0.215905	0.0240652	0.000535096	-0.154951	-0.259087	-0.00437009	-0.176571	-0.108007	-0.022931
6137	fbxa-14	-0.206119	0.136131	0.118414	0.0386615	-0.0911353	-0.252673	-0.0901443	-0.0142662	0.177048	-0.130867	-0.0590826	0.0379493	-0.109185	0.077121	0.0211008	-0.242056	0.0178782	0.316599	-0.104523	0.0423355	0.182604	0.0393929	-0.0813889	0.160272	0.00434326	0.0511958	0.144428	0.0309104	-0.102432	-0.0441283	-0.0635609	0.233484	0.0514695	0.156235	0.0856938	0.0927529	0.153111	-0.0854664	-0.000175448	0.163427	-0.437031	0.0232074	-0.204565	-0.133915	-0.2048	0.08398	-0.35125
4596	fbxa-140	-0.00434561	-0.0376236	0.00923755	-0.0485344	-0.104994	-0.121044	-0.0343147	0.0508336	0.0767316	-0.108125	0.0218085	0.0985018	0.0650549	0.126136	-0.0311441	-0.126333	0.027408	0.119023	0.00998768	-0.202688	0.0370115	-0.0325187	0.00695462	-0.0877644	-0.0375624	-0.0544828	0.0114581	0.0203054	-0.167769	0.0795833	-0.0452478	-0.00366245	0.123173	0.142485	0.0233261	0.198507	0.0395632	-0.0624823	0.0270193	-0.0853586	0.0201618	0.0395394	-0.147968	0.154972	-0.194384	-0.0556422	0.127151
19594	fbxa-141	0.0346099	-0.0275877	-0.160402	-0.1439	0.134938	-0.0489131	0.0587962	-0.139202	-0.0356933	0.109501	0.00116131	0.0123025	0.0273681	0.0825842	-0.00965722	-0.065342	-0.0563863	-0.0886912	-0.0790486	0.063331	0.128328	0.121274	0.148197	0.181934	0.111435	-0.0545265	-0.0560991	-0.042239	0.105351	-0.122456	0.0244581	-0.0789068	0.117329	0.0675707	0.107179	-0.0233038	-0.224473	-0.087814	0.0273331	-0.0699717	-0.0154431	-0.0118113	-0.00913592	-0.0138379	-0.102474	0.00326425	-0.0339297
14461	fbxa-142	-0.380329	0.0271242	0.328113	0.345677	0.063364	0.279264	0.246939	0.405528	0.388768	0.528649	0.513577	0.599728	0.455085	0.148564	0.428185	0.162766	0.199524	0.210995	0.204402	0.142924	-0.576148	-0.556739	-0.562309	-0.549805	-0.472111	-0.476926	-0.308167	-0.317804	-0.0815819	-0.0989658	-0.410918	-0.45216	-0.305288	-0.118741	-0.226146	-0.348334	-0.0350481	-0.0650785	-0.462302	-0.189932	-0.659868	-0.112578	-0.0308768	0.0157653	-0.128047	0.0629592	0.240094
21812	fbxa-143	0.133291	-0.139688	-0.0343833	-0.145911	0.0748378	0.0329691	-0.0275614	-0.0492195	-0.100791	0.172876	0.0374031	-0.0899298	-0.0464235	-0.0347063	0.0661959	0.195096	-0.0809422	-0.197024	-0.151992	-0.0255763	-0.0383124	0.15468	0.0932196	0.141617	0.0471125	0.00795376	-0.0514558	-0.140618	-0.0159856	-0.11459	0.172596	-0.115587	0.138517	-0.0423953	0.225344	-0.132625	-0.21121	-0.0204531	-0.00365457	-0.0825731	0.104161	-0.0852698	0.139664	-0.00105161	0.0277434	0.12485	-0.11103
29526	fbxa-144	0.12553	-0.0748439	0.0568424	0.0637107	0.118573	0.17485	0.115295	0.143657	0.144521	0.0939459	0.282362	0.275513	0.282515	0.207167	0.168118	0.0187033	0.101739	0.119837	0.142595	0.00272314	-0.23337	-0.336282	-0.152584	-0.300669	-0.285472	-0.291121	-0.299251	0.112393	0.0678803	0.100523	-0.189085	-0.362677	-0.131244	-0.152115	-0.142851	-0.152616	-0.304006	0.0144019	0.12914	0.0453872	0.134437	0.149673	-0.171141	0.213815	0.0997437	-1.05243	0.0926902
33518	fbxa-144	0.189396	-0.0201603	0.035684	0.27468	0.166932	0.323326	0.281155	0.316794	0.251892	0.17863	0.296999	0.382796	0.174946	0.233847	0.358474	-0.0904052	0.140486	0.119648	0.202578	0.219742	-0.606363	-0.370495	-0.28018	-0.658135	-0.453885	-0.365861	-0.322092	0.314641	0.275054	0.298531	-0.377161	-0.566978	-0.493044	-0.45729	-0.459389	-0.363937	-0.36179	0.0177615	0.0325056	0.217126	0.249539	0.139232	-0.40767	0.285667	0.338432	-4.44581	0.143475
1383	fbxa-145	0.0693921	-0.137559	0.210218	-0.0173179	-0.0155995	-0.0148893	-0.0875006	0.0532468	-0.0355613	-0.0173812	-0.0654239	-0.113066	0.0302575	-0.129569	-0.016886	0.169682	0.0657516	0.00113147	-0.139426	-0.117802	-0.0594537	-0.0233294	-0.0164315	0.00897098	0.073158	0.067114	-0.00606468	-0.0907465	-0.111456	-0.0291609	0.156819	0.0987445	0.0615568	-0.110513	-0.0103972	-0.224198	0.228114	0.228859	-0.0380506	0.0221262	-0.00952029	0.00350997	0.102742	-0.0285444	0.0249216	-0.107751	-0.0611654
5537	fbxa-146	0.210481	-0.33235	-0.47855	-0.484259	-0.49519	-0.410836	-0.178672	-0.442128	-0.361185	-0.784234	-0.5469	-0.433843	-0.528844	-0.304832	-0.787686	-0.668499	-0.402854	-0.337165	-0.443334	-0.368284	0.560828	0.558646	0.164738	0.624075	0.431392	0.261021	0.301589	0.505059	0.13473	0.197938	0.147563	0.313244	0.30836	0.483903	0.223832	0.281167	0.295194	0.0829141	0.221054	0.294072	-0.616638	0.160148	0.108057	0.353793	0.355277	-0.539309	-0.344523
8359	fbxa-146	-0.0928559	-0.0370125	-0.0812623	-0.130578	-0.175782	-0.220261	0.0825333	-0.185973	-0.220896	-0.268057	-0.404892	-0.255378	-0.276098	-0.17658	-0.257432	-0.245348	-0.116755	-0.086723	-0.312998	-0.0726641	0.449463	0.292194	0.0627122	0.382285	0.218916	0.131528	0.305447	0.236744	0.129663	0.0580997	0.013765	0.234466	0.0135242	0.140703	0.114239	-0.0318972	0.233581	-0.0309964	0.0495363	0.204044	-0.314094	0.0864647	0.0736773	0.0771496	0.215069	-0.258173	-0.253884
25939	fbxa-146	-0.0157985	-0.176588	-0.295424	-0.320547	-0.293485	-0.507113	-0.0769705	-0.421696	-0.400918	-0.548525	-0.519038	-0.444862	-0.577884	-0.322445	-0.441742	-0.421894	-0.366479	-0.334611	-0.453902	-0.25818	0.505215	0.576532	0.268517	0.555169	0.387486	0.322188	0.229255	0.276876	0.277726	-0.0104777	0.093186	0.262015	0.172469	0.3256	0.287653	0.108539	0.135229	0.00324625	0.223062	0.258587	-0.489862	0.0937287	0.107021	0.289167	0.541851	-0.0849347	-0.477623
23687	fbxa-147	-0.00105177	0.267495	-0.730557	-0.0746045	-0.139145	0.00112603	0.35174	0.0900948	0.0343715	0.0015427	-0.0449911	-0.0686895	-0.0895725	-0.36361	-0.0204795	0.0957332	0.0324026	-0.651281	-0.00418172	-6.63024e-05	0.103056	-0.0618902	-0.243909	0.266468	0.168747	0.0421956	0.124174	-0.0967743	0.0657121	-0.212324	0.472121	0.370879	0.0994848	0.191316	0.0163743	-0.177865	0.415806	0.230329	0.00906523	-0.164679	-0.495228	-0.0857736	0.111866	-0.342929	0.0375148	0.0592863	-0.582274
1887	fbxa-148	0.462957	0.562821	0.64711	0.420102	0.54107	0.464175	-0.184349	0.714626	0.916269	1.51152	1.13216	1.42451	1.08621	0.51566	0.76918	0.459192	0.653229	0.626466	0.547382	0.52798	-4.11821	-4.47735	-3.35057	-4.02887	-3.89045	-3.93141	-2.74888	-3.17092	-2.66531	-3.11086	-3.61382	-3.88132	-3.75082	-2.86534	-3.01609	-2.70638	-4.28234	0.154683	0.463227	1.35276	0.536554	0.115764	-4.19162	0.600342	0.279292	-3.65066	0.639273
24018	fbxa-149	0.0116185	-0.0262005	0.0878163	-0.0370835	-0.108026	0.00739189	-0.039618	-0.0151453	-0.00283171	-0.011649	-0.0131697	-0.0523638	-0.00324203	-0.0129533	-0.111333	0.155264	-0.040369	-0.0970335	-0.130901	0.0270286	0.0162017	0.0144097	-0.0276183	0.127872	0.0750746	-0.0320505	-0.0931847	-0.0703044	0.0720181	-0.0990197	0.215803	-0.0223607	0.0584844	-0.0145225	0.119211	-0.106887	0.0680023	0.249982	0.00867678	-0.122502	-0.304654	0.0285651	-0.342175	-0.00397453	0.0287175	0.37007	-0.0284644
44682	fbxa-15	-0.0907118	0.152804	-0.224322	0.151353	-0.139414	-0.0791603	-0.0427701	0.0611097	0.199426	-0.0635208	0.0932284	0.226027	-0.211725	0.0873656	0.105941	-0.45248	-0.228389	-0.0159215	-0.0798291	0.28465	0.144872	0.246098	0.0273714	0.211525	0.134534	0.190052	0.0851394	0.013554	-0.00103812	0.0399528	-0.282613	-0.0741766	-0.0290786	0.174464	0.239059	-0.0623231	-0.2025	-0.334642	-0.156447	0.345163	-0.292065	-0.0204414	-0.405448	-0.123177	-0.0934971	0.247443	-0.359131
3580	fbxa-150	0.0985573	-0.000676777	-0.0435469	-0.0553117	-0.0595613	-0.0283309	0.00894653	-0.0110733	-0.0616509	-0.0356116	-0.134072	-0.109984	-0.0594118	-0.084124	0.0190487	-0.0588477	-0.0539984	-0.0455389	-0.137513	-0.0125616	0.0939585	0.0627842	0.0228421	0.0701885	0.113095	0.0600647	0.0385305	-0.152846	-0.0596059	0.0139205	0.144638	0.123975	0.195142	-0.0255972	0.0357876	-0.0655862	0.132232	0.0960672	-0.0437818	0.0154687	0.00153099	-0.0194058	-0.000424169	-0.0105365	0.0410115	-0.106132	-0.00932581
27527	fbxa-150	0.0256966	0.0212328	0.17123	-0.0104315	0.00829335	-0.0552585	-0.0683532	0.00174158	-0.177041	0.0412425	-0.0854896	-0.25906	-0.0708931	-0.0442328	-0.00692213	-0.0461718	0.0494094	-0.134346	-0.200157	0.0916497	0.108744	-0.126085	0.097664	0.113801	0.0172205	0.0477439	-0.00273363	-0.109562	0.0467967	-0.0797787	0.0148361	-0.0952549	0.252822	-0.0582954	0.0495486	-0.230412	0.0805464	0.109004	-0.19287	0.108569	0.0842456	-0.0597513	0.184918	-0.0316177	0.06332	0.159236	-0.00178818
19684	fbxa-151	0.347026	-0.192308	-0.599736	-0.543428	-0.792393	-0.687869	-0.282211	-0.540796	-0.473254	-1.32637	-0.666565	-0.628751	-0.847475	-0.358744	-0.705497	-0.830921	-0.240681	-0.366006	-0.640541	-0.329216	0.617548	0.561601	0.3016	0.580207	0.418335	0.321511	0.283396	0.936221	0.550187	0.503441	0.0645406	0.142042	0.206915	0.335888	0.25583	0.292768	0.230698	0.182133	0.336754	0.0543324	-0.155086	0.194244	0.068266	-0.419362	-0.421154	-0.620753	0.737061
27551	fbxa-151	0.134092	-0.300313	-0.414846	-0.346231	-0.799279	-0.958622	-0.33999	-0.457446	-0.398013	-1.20955	-0.801881	-0.695995	-0.875945	-0.502462	-0.521718	-0.633225	-0.22481	-0.32239	-0.788414	-0.54145	0.593621	0.42258	0.147806	0.611781	0.306463	0.285593	0.433139	0.813973	0.361834	0.512904	0.0666047	0.441941	0.309389	0.311119	0.306133	0.209487	0.481233	0.262045	0.336817	0.311414	-0.148264	0.172725	0.0727501	-0.502839	-0.366716	-0.185419	0.556063
35465	fbxa-152	0.451337	0.528331	0.32595	0.449306	0.728842	0.400704	0.626882	0.53544	0.672938	0.516015	0.815188	1.24299	0.659112	0.169726	0.831148	0.0774407	0.474213	0.535524	0.559658	0.506683	-4.09716	-4.27805	-3.53411	-3.34056	-3.95302	-3.70233	-2.99146	0.475866	0.691151	0.557751	-3.13649	-7.53072	-7.13152	-7.55657	-6.90201	-7.47192	-7.94489	-0.0953213	0.343628	0.589144	0.629341	-0.00272041	-3.91801	0.557078	0.375767	0.602792	0.465942
38100	fbxa-152	0.0126063	0.324453	0.0923106	0.0739485	0.00467745	0.00311207	0.198766	0.105569	0.0810859	-0.110987	-0.0484775	0.120743	-0.117428	0.0691288	-0.0382528	-0.178407	0.16672	0.0750431	0.0177572	0.129498	0.0111502	0.0478287	-0.128536	-0.022203	-0.0957732	-0.0262856	-0.0552883	-0.0553813	0.087297	-0.0187967	-0.150703	-0.0725982	0.0663402	-0.0257031	-0.0164189	-0.0689312	-0.0589304	-0.180624	-0.239379	0.0651028	0.0532348	-0.00781301	-0.237467	-0.0252745	-0.193874	0.100008	0.0593864
17241	fbxa-153	0.067294	0.0591423	0.114489	-0.0563169	-0.105051	0.0178705	0.0364463	-0.0807451	-0.077202	-0.0828762	-0.0494271	-0.0594449	0.10417	0.0187899	-0.174376	-0.0175707	-0.0470403	0.097762	0.0138452	-0.0979349	0.288989	0.113856	0.0929997	0.084517	0.0101104	0.0167533	-0.00475108	-0.0546327	-0.0530566	-0.0361466	0.0412049	0.0285867	-0.0123562	0.0445702	0.0284866	0.111484	-0.0734704	-0.102817	0.0281232	-0.107671	-0.161118	-0.0461834	0.0680381	-0.022923	-0.0987915	0.00457971	0.0123321
31489	fbxa-153	0.206386	0.051587	-0.400329	-0.0298277	0.072508	0.104171	0.202267	-0.178827	0.0447347	-0.0294445	0.0385939	-0.00363055	0.0565874	-0.183848	0.0364677	-0.0662767	-0.0099725	-0.31411	0.0827369	0.0921105	0.14047	0.100563	-0.113228	0.0682093	0.106306	-0.0850565	0.0121296	0.0320197	0.161308	-0.0663529	0.113226	0.133674	-0.152411	-0.0774789	-0.125848	0.178916	-0.0744063	-0.0810293	0.0705022	-0.047956	-0.197134	-0.0045431	-0.00384156	-0.011457	0.115956	0.0220285	-0.256353
37968	fbxa-153	-0.0892998	-0.0446387	-0.357626	0.00131085	0.0291293	0.137	0.0568736	0.0432111	-0.107981	0.0476439	-0.0313109	-0.0129318	-0.15567	-0.0192058	0.00514941	-0.0119486	-0.0547089	-0.350902	-0.0372263	0.134746	0.0296798	0.19397	0.0769417	0.0533299	-0.00312202	0.15917	0.00979861	0.0611641	0.162075	0.00172286	0.0186134	0.0748396	-0.0577301	-0.00619532	0.0709749	0.0607926	-0.0361501	-0.06867	0.0340425	0.127052	0.0278873	-0.0129273	-0.0106836	-0.131198	0.0353722	-0.187125	-0.0497163
43477	fbxa-154	-0.048538	0.0469409	0.0679276	0.147692	0.0745334	0.0321289	0.0501984	0.0945275	0.186374	-0.0758219	0.0930771	0.174107	-0.0753632	0.0753248	0.0229544	-0.274532	0.181298	0.0703362	-0.00442261	0.0385598	-0.0704445	0.112275	-0.113737	-0.0908181	0.0167973	-0.0310253	-0.0137557	0.00715639	-0.0251683	0.0750342	-0.249297	-0.160095	-0.0593758	0.0424879	0.0414311	-0.113432	-0.0324548	-0.174758	-0.215076	0.00715154	0.0468534	0.0570332	-0.142074	-0.00530947	-0.113207	0.0409099	0.101979
33096	fbxa-155	0.171481	-0.216682	-0.0861499	-0.0106371	-0.0252143	0.0748947	-0.0285042	-0.0171043	-0.156627	0.0411881	-0.119482	-0.0654576	-0.0726192	0.0755585	0.0241485	-0.192979	-0.103978	-0.136877	-0.154412	0.00147081	0.0255709	0.207821	0.227531	-0.0269901	0.0975573	0.125614	0.0162502	-0.164051	-0.0591225	0.0201162	0.133067	-0.085366	0.160647	-0.125262	0.120961	-0.134169	-0.123966	-0.0230644	-0.136175	0.0715032	0.187482	-0.0827173	0.0185603	0.0551279	0.182166	0.0498149	0.0460573
25046	fbxa-156	-0.587037	-0.254631	-1.17327	-0.489304	-0.458858	-0.584566	-0.355668	-0.47451	-0.340643	-0.621271	-0.435536	-0.422806	-0.599123	-0.304425	-0.482577	-0.378817	-0.676165	-1.04956	-0.575072	-0.134402	0.863651	0.862736	0.559458	0.961959	0.736582	0.747188	0.289781	0.562839	0.397603	0.433527	0.362133	0.511668	0.436098	0.475702	0.65413	0.262493	0.330427	-0.575843	-0.299608	-0.563691	-0.435006	-0.437851	-0.238442	-0.606546	-0.653483	0.159793	-0.471445
32833	fbxa-157	-0.0661831	0.186388	0.139137	0.163494	0.0449521	-0.0053863	-0.117964	0.036833	0.0903005	0.0912793	0.0537487	0.265278	-0.246843	0.140874	0.185001	-0.138948	0.00931076	0.160416	-0.0226803	0.362489	-0.424541	0.205433	-0.0821138	0.145701	-0.0293954	0.177076	-0.0198562	-0.0559084	0.0625432	-0.103631	-0.376174	-0.36974	-0.37274	-0.180979	-0.0401987	-0.372776	-0.54396	-0.19005	-0.0907277	0.165291	0.0591794	0.0568838	-0.450392	-0.0353043	0.0104827	0.625588	0.0936074
1075	fbxa-158	-0.0663547	0.061665	0.110503	-0.00617479	-0.0398689	-0.0254152	-0.182308	0.0179784	0.0138718	0.0172072	0.019639	-0.0668776	-0.0614528	-0.0607458	0.157673	-0.188917	-0.0956308	0.0588122	0.00918395	0.0827872	-0.0103937	-0.0199616	0.0107245	-0.0347932	0.0324348	0.143816	-0.0610516	-0.0980858	-0.0440153	-0.0626197	-0.022909	0.0411551	-0.0318631	-0.145274	0.0460808	-0.0806315	0.0373313	-0.0720533	-0.173562	0.0175	0.288135	-0.00611154	0.141194	0.0791558	0.0357242	0.130933	-0.0330925
11977	fbxa-158	-0.208607	0.064652	-0.135501	0.129848	-0.0907886	-0.0128861	0.0249611	-0.130364	0.0175049	-0.22106	0.00961103	-0.173897	0.0291991	-0.042007	0.0732407	-0.210297	-0.0933666	0.121517	0.0123007	0.0251698	0.120551	-0.229654	-0.0189747	0.0900867	-0.0716985	-0.0261269	0.0363458	-0.040864	-0.10501	-0.0583915	-0.0174751	0.176012	-0.10407	-0.0597543	-0.0543167	0.0558326	-0.026457	-0.302925	-0.121357	-0.0205174	0.274556	0.0664171	0.300072	0.0394014	0.30775	0.533415	-0.359995
27950	fbxa-158	0.319467	0.0834544	0.112236	0.085492	-0.00736679	0.141672	0.0403449	0.0615454	0.1479	0.15045	0.236805	0.118765	-2.29987	0.177932	0.187935	0.157716	0.0276001	0.0203978	0.0877785	0.166624	-2.14963	0.0951594	0.142374	0.109662	0.0885156	0.163269	0.140566	0.150116	0.148282	0.00877282	0.11152	0.073577	0.182051	0.0955003	0.123476	0.192014	0.161208	0.169232	0.0840539	0.155954	-0.804593	0.130193	-0.753371	-1.05712	-1.03555	-0.518991	0.256422
22005	fbxa-159	0.889569	0.139723	0.174252	0.0103748	0.18929	0.202535	0.0858204	0.264583	0.202766	0.00738857	0.216037	0.213273	0.198999	0.244403	0.219947	0.179746	0.269525	0.276173	0.139459	0.0747758	0.190949	0.205594	0.134231	0.0968869	-0.0204366	0.147006	0.30676	0.041024	-0.0140433	0.0553177	0.238771	0.127793	0.121588	-0.199851	-0.307391	0.153271	0.0225594	0.0346164	0.211912	0.0633412	-5.98715	-0.0948368	-5.07035	-5.61919	-5.1948	-4.61239	0.447592
2195	fbxa-16	-0.0337597	0.486557	-0.201551	0.00292927	-0.128732	-0.118053	0.354173	0.261456	0.34219	0.00191352	0.194227	0.0319691	-0.00119789	-0.0963973	0.0644281	-0.370377	0.25346	0.144546	0.0709591	0.0310216	0.303982	-0.198302	-0.173602	0.35965	0.114343	-0.0163626	0.11985	-0.0388605	-0.00695978	0.207309	-0.158266	0.104766	-0.178855	0.119535	-0.0107057	-0.0727376	-0.0429557	-0.625225	-0.37045	0.187839	-0.315615	-0.304969	-0.425816	-0.0871506	-0.294722	0.0389767	-0.388303
12591	fbxa-16	-0.0481105	0.234244	0.0794614	0.0445291	-0.214999	-0.0574738	0.12394	0.105088	0.127414	-0.135889	0.0955631	0.146004	0.0165253	0.227523	-0.0286461	0.0129583	0.171068	0.104575	-0.0610837	0.0434435	0.071397	-0.0134935	-0.0500393	-0.0591979	-0.139503	-0.176401	-0.00738597	-0.0479209	-0.000979744	-0.0189644	-0.168774	-0.0733784	0.0210475	0.167583	0.075503	-0.0286959	0.121788	-0.149814	-0.0994627	-0.0401637	-0.124088	0.0408647	-0.108835	-0.0937082	-0.295143	-0.0512973	0.049628
26010	fbxa-160	0.493449	0.148112	-0.0489304	0.119258	0.0398246	0.110237	0.0825311	0.167795	0.268201	0.0468066	0.205116	-0.0242541	0.200409	0.113363	0.154496	-0.185251	0.16774	0.0336115	0.151366	0.0483521	0.133314	-0.160669	0.0138793	0.0842742	0.108397	0.0927291	0.199747	0.146233	0.0321706	0.0736812	-0.012438	0.0579665	0.0999527	-0.0877129	-0.269163	0.127309	0.148478	0.0591486	-0.0532158	0.124689	-1.29307	0.111562	-0.846316	-1.35733	-1.02104	-1.12862	0.215331
37564	fbxa-161	-0.0142552	-0.0172739	0.000287431	0.0932062	-0.167068	0.121211	-0.0414432	0.112826	0.0757457	0.00431911	-0.0208681	0.101515	0.0117194	0.108152	-0.0691221	0.00641731	0.0883573	0.0196538	-0.104906	0.0589837	-0.0662683	0.00987224	0.0193576	0.0138989	-0.0316141	-0.0458464	0.0118218	-0.0813714	-0.257462	0.00973176	-0.00443426	-0.0889807	0.0220632	0.0280695	-0.0129888	-0.264572	-0.0104336	-0.0936661	0.0380229	-0.0855068	-0.136841	0.0901267	0.0640079	0.0717368	-0.0263098	0.156987	0.169929
13440	fbxa-162	-0.163813	-0.186711	0.209003	0.135356	-0.067004	0.0722205	-0.0987763	0.0181925	-0.0225544	0.0877611	0.0458909	-0.0799934	-0.0983678	-0.261232	0.0749022	0.201841	0.119181	-0.138027	-0.132621	0.00862832	0.0491949	-0.0410448	-0.0940041	-0.0563295	0.0352514	-0.0067686	-0.0265869	-0.209667	0.0649263	-0.106447	0.110756	0.0851421	0.0190185	-0.111	0.0212418	-0.20437	0.449019	0.223621	-0.133823	-0.122234	0.0765152	-0.02795	0.210833	-0.0511685	0.0211877	0.089506	-0.317145
10816	fbxa-163	0.0858236	0.031778	0.275285	0.0486378	0.0336033	-0.0246716	-0.106293	-0.124369	-0.159618	0.109312	-0.0949106	-0.217059	-0.0638662	-0.105864	0.0746811	0.210866	-0.0105893	-0.054195	-0.137492	0.0510632	0.0596567	-0.000245901	0.0296588	-0.0571006	0.0381184	0.0172725	-0.0914305	-0.255138	-0.0665288	-0.175702	0.23849	0.116517	0.111817	-0.101446	0.169869	-0.246887	0.25692	0.171879	-0.0597704	-0.0362431	-0.0910899	-0.0844144	0.171879	-0.0615244	0.0358058	-0.0774865	-0.102485
28346	fbxa-163	-0.0852747	0.0258859	0.244742	-0.0613973	0.0586236	-0.0492369	-0.0952964	-0.176101	-0.0152983	0.0828046	-0.015391	-0.0534051	-0.00946678	-0.0129239	-0.0244333	0.254556	0.0975644	-0.0464275	-0.0216805	0.00270015	0.118523	0.109274	0.0541263	0.0448442	0.0546073	-0.131617	-0.159027	-0.117913	0.074637	-0.259123	0.104822	-0.0444448	0.109655	-0.0233591	0.13457	-1.94695e-05	0.11484	0.139356	-0.00381586	-0.00789324	-0.265568	-0.119856	0.111111	-0.166333	-0.028259	-0.0685676	-0.0759078
37259	fbxa-163	0.0790087	0.00790316	0.16541	0.0244104	0.110679	0.00737556	-0.00985013	-0.0554598	-0.0238781	0.0904427	-0.0196468	-0.0377682	-0.189941	-0.0121518	0.132602	0.0457908	-0.0185441	-0.172266	-0.0124024	0.0951208	-0.103959	0.13858	0.108863	-0.0392937	0.158468	0.140277	-0.136061	-0.145107	0.172925	-0.146244	0.0008931	0.0390071	0.0332135	-0.15988	0.135251	-0.12917	0.150454	-0.00927039	-0.255006	0.0721661	-0.330745	-0.112592	0.120395	0.0223708	0.0466796	-0.0570246	-0.144974
28121	fbxa-164	0.036896	0.0157052	-0.029372	-0.00347649	-0.711146	0.0131929	0.0261612	0.0485523	0.0294943	0.107263	0.102268	0.102411	0.131264	0.0492388	0.126848	-0.00193306	-0.748135	0.0175278	0.0266051	0.132902	0.190004	0.112683	0.00860024	0.126135	-0.0254757	0.0859876	0.0600697	0.089222	0.0863391	-0.0374781	0.0271649	0.0184426	0.0472902	0.0956729	0.0855663	0.0196052	-0.0790289	-0.0612783	0.0499622	0.0817603	-0.196758	0.0327008	-0.12695	-0.371757	-0.257349	-0.0601912	0.0460756
30670	fbxa-164	-0.044802	-0.00768066	-0.372002	0.0378434	0.0857805	-0.0085873	-0.0226556	0.0386681	0.0409283	-0.0161755	0.105363	0.140429	0.0341129	0.161187	0.158342	-0.0303511	0.0696343	-0.318642	0.00951185	0.0768127	0.0821268	0.114239	0.148713	0.0343299	-0.00785373	0.00391907	0.0511972	-0.00496501	0.0561027	0.00527025	-0.0836793	-0.134458	-0.0491451	0.0428811	0.0704653	-0.0175087	-0.12708	-0.104888	0.0294103	0.0596122	-0.0672723	0.0313602	-0.0048005	-0.238715	-0.105158	-0.176634	0.0628108
34271	fbxa-164	0.257951	0.0957349	0.0457442	-0.00423432	0.0177336	-0.0875389	0.078998	-0.0350106	-0.030243	-0.00735104	-0.0674823	0.100889	-0.000215787	0.1943	0.0839713	-0.163891	0.0142772	0.12362	0.0512292	0.159581	0.108155	0.18727	0.197982	-0.0359703	-0.00379783	0.078676	-0.0274271	-0.0695703	0.143573	0.0354113	-0.0105559	0.0796311	0.0535691	-0.00777894	0.0134221	-0.0640549	-0.0898715	-0.156031	-0.0528842	0.169898	-0.267306	-0.0973518	-0.555944	-0.420034	-0.484295	-0.256383	0.257529
14879	fbxa-165	0.584275	0.20874	-0.104163	-0.00115818	0.206542	-0.0933033	0.0192367	-0.0219017	0.028241	0.098327	-0.0195774	0.0416437	0.0308483	0.167895	0.107441	-0.0527963	-0.017244	0.0355926	0.0979699	0.108283	0.23138	0.173414	0.263497	0.0754138	0.0460954	0.207762	-0.087355	-0.00494013	0.172021	-0.0253096	0.0317757	0.0994889	0.235841	0.0213733	0.124002	0.198634	-0.144148	-0.1812	0.0150125	0.216518	-1.22462	-0.0118421	-1.10711	-1.28694	-1.10768	-0.764712	0.324984
21789	fbxa-166	0.557918	0.227625	0.105554	-0.00163968	0.166045	0.036171	0.0483321	-0.0398813	0.100582	0.230835	0.0786116	0.045515	0.105073	0.092874	0.121055	0.235805	0.0595602	0.0189775	0.0345497	0.207445	0.295487	0.213244	0.154368	0.139155	0.12227	0.0087747	0.0326873	-0.029062	0.134683	-0.0889267	0.191354	0.0664032	0.172541	0.107486	0.30582	0.0352734	-0.0383593	0.023047	0.0974664	0.128264	-1.96433	-0.0383354	-1.65466	-2.058	-1.73394	-1.53413	0.233649
44122	fbxa-167	-0.161613	0.225341	0.0215147	0.015732	0.073009	-0.126666	-0.0143721	-0.113906	0.0719482	-0.136398	0.0515568	0.0307263	-0.153675	0.177197	0.0557685	-0.277424	-0.0835981	0.110178	0.0843055	0.14155	0.124682	0.118359	0.0716235	0.0894047	0.06225	0.0838497	-0.116686	-0.0381315	0.173253	-0.0829061	-0.161391	-0.0305404	-0.224977	-0.107379	0.130422	-0.160429	-0.168203	-0.24963	-0.116844	0.261441	0.212613	0.00958132	-0.191733	-0.0317344	-0.113651	0.0186037	0.153473
7582	fbxa-168	-0.131209	0.185687	0.392328	0.122076	0.136148	-0.104595	-0.250024	0.0505831	0.109149	0.390084	0.107723	0.157661	0.0354985	0.179317	0.200444	0.203154	0.173468	0.339505	0.0691769	0.0334805	0.10717	0.0684882	0.0340863	0.169977	0.0988848	0.0918091	0.146623	-0.572287	-0.51524	-0.542214	-0.0288153	0.107925	0.0945384	0.142013	0.132864	0.125373	0.28752	-0.488109	-0.420537	-0.409168	-0.506855	0.00599288	-0.00370145	-0.852811	-0.707614	0.133831	-0.430469
27924	fbxa-168	-0.191851	-0.0179242	-0.104699	0.0976118	0.0518287	-0.0410471	-0.0542913	0.0051721	0.219339	0.107118	0.223756	0.198416	-0.0843214	0.14763	0.0508974	0.287337	0.247468	-0.342091	-0.189939	0.149903	0.0300628	0.139977	0.0724465	0.285495	0.228364	0.0645219	0.0121824	-0.35187	-0.117318	-0.375113	-0.161596	-0.127823	0.0218349	0.187267	0.259113	-0.131199	0.0906346	-0.236593	-0.0785014	-0.0794632	-0.484646	0.040862	0.137212	-0.387675	-0.245661	0.217644	-0.421773
44400	fbxa-17	-1.12164	-0.0353361	-0.329889	-0.326228	-0.198988	-0.342929	-0.253767	-0.157889	-0.179981	-0.289693	-0.257277	-0.194611	-0.569461	-0.221551	-0.0908288	-0.868834	-0.193663	-0.222248	-0.266005	-0.0297762	-0.125808	-0.124352	-0.189817	-0.210498	-0.200731	-0.156184	-0.323295	-0.32697	-0.134813	-0.678106	-0.615868	-0.209912	-0.447982	-0.275771	-0.107459	-0.415328	-0.361361	0.252312	0.406642	1.23872	0.698132	-0.311468	0.683529	1.41695	1.16616	-0.367327	0.997734
11766	fbxa-170	-0.0177083	0.207984	0.10799	-0.173304	-0.169409	-0.180522	0.0340643	0.0855857	-0.0142597	-0.044161	-0.0600211	0.0977132	-0.113267	0.133391	0.0269509	0.0299644	0.15474	0.172276	-0.184585	0.166842	0.226643	0.107989	-0.0720753	0.101775	-0.0930828	-0.131903	-0.0668147	-0.0246546	-0.0945208	-0.393531	-0.0269556	-0.0490478	-0.0344953	0.0537207	0.130913	-0.0362857	-0.0812078	-0.0848608	0.0862982	0.113185	0.00353373	-0.118439	-0.0192002	0.0497845	-0.0967469	-0.0302256	0.0854838
14810	fbxa-170	-0.116851	0.317066	0.0520308	-0.0409739	-0.270981	-0.160334	0.0336718	0.0589021	0.0026258	-0.0921576	-0.0208452	0.0680662	-0.0992049	0.133041	0.0350475	-0.0216181	0.187234	0.14201	-0.0731109	0.0468553	0.0693246	-0.0138833	-0.132389	0.0274454	-0.0867911	-0.259452	0.0561606	-0.0366537	-0.13095	-0.325303	0.0241527	-0.0360575	-0.0294702	0.0668276	0.0880854	0.0149992	0.0243488	0.035639	0.0369419	0.147753	-0.0449321	-0.123485	-0.0658533	0.0525216	-0.0441708	0.122839	0.155463
17800	fbxa-170	0.00159179	0.342682	-0.191484	-0.105224	-0.0667894	-0.160397	0.0610245	0.0225209	0.0259688	0.0132012	0.00118817	0.028527	-0.130493	0.126097	-0.0367042	-0.164451	0.150284	0.0100407	-0.0999965	0.199327	0.367637	0.0284039	0.00763853	0.129569	0.0406276	-0.15632	-0.13855	-0.0826922	-0.0190837	-0.354549	0.0663252	0.110059	0.032251	0.00247839	0.140167	-0.00980764	-0.149511	-0.224434	-0.0304678	0.170641	-0.150851	-0.113468	-0.0953463	-0.0396635	-0.00778156	0.185703	-0.0472242
22354	fbxa-171	0.0340071	0.268672	-0.163813	-0.00809832	-0.0326842	-0.103675	-0.0442063	0.132294	0.187907	-0.0152807	-0.0837132	-0.138753	0.0659821	0.182287	-0.00649193	-0.28931	-0.0368676	0.0460164	0.0816452	-0.0189805	0.196416	-0.173656	-0.0567278	0.0670427	-0.0566698	-0.0365636	0.160679	-0.0434763	-0.162382	-0.200786	-0.0396885	0.136262	-0.109609	-0.124983	-0.206626	0.0134205	-0.0667405	-0.166412	-0.136964	0.271355	-0.0763074	0.0220629	-0.0690766	-0.100765	-0.0325588	0.607747	-0.0780364
13559	fbxa-172	0.0330677	0.140953	0.576506	0.212414	-0.162842	0.141712	-0.0629688	0.344022	0.283671	0.335279	0.216166	0.430929	0.315385	0.13871	0.171771	0.644063	0.275781	0.315877	-0.0682845	0.233444	-0.355423	-0.44824	-0.587137	-0.398965	-0.460764	-0.549334	-0.202404	-0.459624	-0.529584	-0.662242	-0.432499	-0.289185	-0.352226	-0.220008	-0.25334	-0.526141	-0.102046	0.179821	0.297486	0.32129	-0.167083	0.166031	-0.0713075	-0.0109803	0.119508	-0.264726	-0.0427752
17838	fbxa-172	-0.200005	-0.0105306	0.33376	-0.121868	-0.200644	-0.165336	-0.157701	0.195105	0.0743112	0.200236	0.0989648	0.0566452	0.126118	-0.0505127	0.216999	0.23708	0.087502	0.279282	-0.130196	-0.0451445	0.17028	-0.200121	-0.185584	-0.107882	-0.181205	-0.197356	-0.025656	-0.242229	-0.214651	-0.368087	-0.0742997	0.135079	0.0390685	0.0820179	0.0478237	-0.0917509	0.23967	0.0448917	0.157876	0.0626859	-0.153213	0.00723289	0.171108	-0.125777	-0.19941	0.0528012	-0.104902
13985	fbxa-173	0.074769	0.266995	-0.0685146	0.190688	-0.103737	0.146001	0.393284	0.239072	0.393238	0.0187696	0.0950474	0.431127	0.309954	0.121513	-0.176386	0.0688758	0.314538	0.273643	0.0513471	0.137125	-0.159786	-0.352294	-0.583031	-0.0535581	-0.355235	-0.523705	0.0723617	-0.0270412	-0.25741	-0.314366	-0.367098	-0.125848	-0.269201	0.219665	-0.457963	0.0620986	-0.105849	-0.134585	0.265153	-0.0154919	-0.425578	0.13221	-0.13555	-0.00497698	0.0119483	-0.249485	-0.0314425
20451	fbxa-173	-0.133146	0.0881647	-0.229988	0.0754821	-0.245322	0.0540281	0.308194	0.165186	0.287488	-0.0358013	0.195851	0.245705	0.108392	0.1653	-0.219887	-0.0326201	0.140005	-0.207359	-0.00941586	0.0373793	-0.0196142	-0.0357291	-0.302125	0.149705	-0.0464725	-0.193852	-0.0356085	0.0635828	0.0471276	-0.152113	-0.284694	-0.182727	-0.10218	0.268092	-0.0787669	0.130296	-0.0917907	-0.0664397	-0.0660682	-0.00927002	-0.28246	0.050261	0.152145	-0.0786376	-0.153147	0.123712	0.0316416
20461	fbxa-174	0.181195	0.51535	-0.00818415	0.0225506	0.20296	0.0201615	0.138199	0.0856455	0.256124	0.285354	0.168812	0.234156	0.233806	0.185617	0.225531	0.103202	0.101947	0.093839	0.231443	0.261351	-0.109862	-0.321701	-0.39793	-0.0225766	-0.339307	-0.369004	0.0341672	-0.362178	-0.167943	-0.605697	-0.305494	-0.0894173	-0.215895	-0.163625	-0.21265	-0.322498	-0.317874	-0.0270892	0.0982035	0.475194	0.096757	0.102573	0.151026	-0.036599	0.0484753	-2.40971	0.100791
34376	fbxa-175	-0.294249	-0.239952	-0.549838	0.0921182	-0.290177	0.123869	0.0857625	0.449122	0.408471	0.280555	0.431296	0.343121	-0.0217783	-0.316147	0.451904	-0.228096	-0.0229975	-0.802249	-0.133318	-0.02113	-0.0705155	0.123946	-0.357226	0.0837232	0.272311	0.251104	0.279368	0.025351	0.0405498	-0.0636145	-0.376235	-0.234764	-0.113128	0.15627	0.168559	-0.240081	0.136127	-0.107586	-0.446975	0.142024	-0.358457	0.123413	0.442343	-0.0955303	-0.0509456	-0.31461	-0.500687
14301	fbxa-176	-0.00868123	0.0988309	0.0145119	0.098116	-0.178437	0.00844638	-0.00501225	0.0772255	0.0495757	0.0238492	0.0209137	0.156184	0.0820624	0.120092	0.0121346	0.0466129	0.090208	0.0552611	-0.0178072	0.0513296	0.0041163	-0.102928	-0.174002	-0.0128469	-0.185087	-0.247728	0.0664248	-0.0516451	-0.152777	-0.214333	-0.149234	-0.167266	-0.0283036	0.115276	-0.0238644	-0.0621272	-0.0189544	-0.0234409	-0.0108365	0.0933511	-0.0515205	0.0379543	0.112165	-0.0158128	-0.108659	0.307275	0.0814892
13019	fbxa-177	-0.352153	0.335012	0.0402622	0.00234572	-0.38934	-0.253971	0.0534861	0.0456273	-0.0379055	-0.460507	-0.128219	0.00530634	-0.316878	0.0489852	0.0742755	-0.194589	0.166775	0.0867331	-0.239515	0.181192	0.0893767	-0.038721	-0.248556	0.0127381	-0.25203	-0.264056	-0.0588414	0.361647	0.335998	0.304601	-0.278887	0.0842953	-0.0681268	-0.0485257	-0.0284681	-0.360518	0.10953	0.245828	0.305168	0.418967	0.415192	-0.19167	-0.287275	-0.141169	-0.133138	0.16301	0.0472148
12696	fbxa-178	-0.0704444	0.0490323	-0.165426	-0.0923636	-0.17016	-0.166281	0.181465	0.0337675	0.0553468	-0.0898016	-0.117241	-0.011799	0.000130101	0.0753705	-0.129987	-0.018493	0.104	0.071062	-0.0414355	0.0742394	0.247433	0.045248	0.0385885	0.231571	-0.0138832	-0.0916141	0.131282	0.0537152	-0.0566031	-0.156296	0.0676766	0.0410617	0.147694	0.263788	0.0650849	0.224029	-0.080103	-0.183101	0.025519	-0.0449169	-0.283706	-0.0752889	-0.164625	-0.062253	-0.163287	0.0600188	-0.0921556
27014	fbxa-178	-0.0887588	0.064309	-0.127342	-0.0791954	-0.163316	-0.0921911	0.0651536	0.0188083	-0.110315	-0.00767044	-0.00944088	-0.0467473	-0.15051	0.0545944	0.0258109	-0.127536	-0.00586847	-0.0402643	-0.0711676	0.117574	0.224132	0.00594563	0.151577	0.233798	0.0305949	0.124895	-0.00473311	-0.0912833	0.0536293	-0.193141	0.0650225	0.00798794	0.237457	0.0616357	-0.0463655	0.207315	-0.127553	-0.168299	-0.0896576	0.071915	0.0636893	-0.151361	-0.172215	-0.0438416	-0.0788064	0.212528	-0.0289601
43258	fbxa-178	-0.518683	0.0661293	-0.168121	0.107211	-0.203834	-0.383275	0.0945677	0.150033	0.129737	-0.00476058	0.042951	0.17681	-0.158586	0.061898	0.0762056	-0.321641	-0.012851	0.0356625	-0.0588237	-0.263037	0.172304	0.282162	0.130241	0.117544	0.205751	0.127433	0.0195069	0.0471089	-0.0470112	0.0576977	0.0134752	-0.019225	-0.0227655	0.126027	0.0175094	0.118095	-0.156287	-0.274408	-0.0986669	0.128425	0.0579241	0.111653	-0.0998042	-0.498311	-0.0157142	0.095565	0.0794105
28226	fbxa-179	0.02832	0.135318	0.264471	-0.000698477	-0.0570248	-0.114253	0.0408681	0.0977165	-0.149832	-0.078133	-0.0507453	0.030186	-0.11133	0.0261028	0.0564933	0.0389933	0.0544134	0.107642	-0.0742785	0.0143114	-0.00534454	0.0237604	-0.0493204	-0.0349775	-0.0689172	-0.0319822	0.0746597	-0.158566	-0.0548592	-0.0987941	-0.132405	0.0184377	0.105587	0.00338067	-0.0168615	-0.100142	0.0410309	-0.163278	-0.0731339	0.0744572	0.265164	0.0796711	-0.027724	-0.153509	0.0657109	0.00976712	0.000805354
10313	fbxa-18	-0.369756	-0.608702	-0.249858	-0.337976	-0.344737	-0.277726	-0.443258	-0.393727	-0.494265	-0.27517	-0.428964	-0.524035	-0.419646	-0.384291	-0.415397	-0.1818	-0.354411	-0.333561	-0.422636	-0.465702	0.477571	0.716889	0.481123	0.548391	0.547824	0.544278	0.359551	-0.371637	-0.421657	-0.333279	0.497277	0.359541	0.427882	0.563171	0.528042	0.444684	0.461161	-0.136362	-0.242051	-0.497813	-0.512553	-0.305976	0.956045	-0.272628	-0.309922	0.39421	-0.527436
31899	fbxa-180	0.439927	0.836415	0.598907	0.572358	0.340802	0.469191	-0.0512629	0.743288	0.809748	1.23773	1.03834	1.34983	0.751635	0.485446	0.77952	0.239273	0.643027	0.709454	0.549563	0.878863	-3.62188	-3.53819	-3.21119	-3.40485	-3.38265	-3.08218	-2.25874	-3.21113	-2.52301	-3.05997	-3.06759	-4.52225	-4.36918	-3.68321	-3.42856	-4.22722	-4.7806	-0.133281	0.441206	1.26004	0.684192	0.37443	-0.6436	0.547301	0.417787	-3.17017	0.669315
28078	fbxa-181	-0.0156072	-0.164531	0.333192	-0.143356	0.169392	-0.0546083	-0.251284	-0.13504	-0.178401	0.14371	0.0639606	-0.136806	-0.00317249	-0.222739	0.139067	0.361504	-0.10022	-0.108203	-0.097037	-0.0635367	-0.000489296	0.0926527	0.10089	0.0311822	0.203296	0.121185	-0.179056	-0.0966876	0.0527704	-0.157516	0.0403542	-0.155048	0.124211	-0.118962	0.226	-0.154558	0.0129542	0.106783	0.013592	-0.0131498	-0.045568	-0.0632251	0.254547	-0.101173	0.0279168	0.100659	-0.335377
13568	fbxa-182	0.392528	0.120386	0.212115	-0.143893	-0.000575487	0.0390301	-0.0261505	0.156571	0.130634	0.104882	0.0676967	0.23076	0.125977	0.0807179	0.174546	0.312931	0.127283	0.278787	0.0549649	0.144579	0.165222	0.152489	0.00189066	-0.00916715	0.0355432	0.104708	0.0614262	0.0844546	0.0303015	-0.00780908	0.0921499	0.113934	0.131895	0.158026	0.174263	0.132743	0.150471	0.0141661	0.300198	0.0525326	0.0261193	-0.289104	-3.24797	-3.45807	-3.39086	-2.33963	0.385295
39835	fbxa-182	0.175496	0.0728445	-0.0880105	0.0075186	-0.227237	0.0687787	-0.0565971	0.175525	0.137443	0.167238	0.0368334	0.151886	-0.0520789	0.023662	-0.021611	0.22067	0.00338452	-0.318915	-0.180253	0.0559116	-0.162587	0.107584	-0.151423	0.0906537	0.0308778	-0.0281799	-0.000315829	-0.0257825	0.0107801	-0.0364951	-0.273161	-0.376857	0.158705	0.119822	0.189237	-0.19249	-0.106749	0.0329675	0.116335	0.282024	-0.240498	0.036552	-0.148405	-0.186975	-0.238852	-0.175614	0.384617
22543	fbxa-183	-0.148167	-0.190375	-0.129556	-0.15052	-0.00501188	-0.0560648	-0.0868922	-0.066096	-0.112686	-0.0612275	-0.00584184	-0.0863449	0.0445669	-0.119599	-0.0307342	0.13058	-0.17194	-0.186137	-0.138822	-0.113165	0.234029	0.276945	0.109589	0.277246	0.269878	0.228798	-7.18952e-05	0.0169854	0.00918265	-0.00727602	0.104395	0.0797225	0.280474	0.0945198	0.258638	0.087935	-0.0443609	-0.0890412	0.103658	-0.164821	-0.187236	-0.0883876	-0.0372597	-0.160221	-0.0280077	0.0305081	-0.330031
21331	fbxa-184	-0.0442469	-0.0145388	0.146569	0.0786576	-0.147163	0.101559	-0.182958	0.181337	-0.0317621	-0.0359403	0.0734667	-0.0714168	-0.0217155	-0.0579116	0.10261	0.133131	0.0485853	0.0480305	-0.0218006	-0.0324045	-0.107483	-0.0638343	-0.0445948	-0.0138334	-0.0112854	0.09345	0.123071	-0.177858	-0.203456	-0.028473	0.0983853	-0.0410003	-0.0113289	-0.054991	0.0224162	-0.247862	0.0697438	0.041039	0.0792943	-0.070557	-0.108528	0.145885	0.247243	-0.00350046	-0.00193026	-0.135196	-0.0204919
23042	fbxa-184	0.112311	0.0590763	0.134211	-0.0118514	0.0432327	-0.0931306	-0.239995	-0.0341289	-0.11896	-0.00480114	-0.0569241	-0.0996425	-0.0537743	-0.0495242	0.0510508	0.168413	0.0519942	-0.0383933	-0.036622	-0.116543	0.0173115	0.0469723	0.037244	-0.00937554	-0.0131266	0.0258374	-0.0687434	-0.229314	-0.183262	-0.0915694	0.233549	0.0934088	0.0621883	-0.0902742	0.0662351	-0.179797	0.219441	0.168887	0.0384155	-0.0739918	0.00177218	-0.087613	0.0944917	0.0510178	-0.0823585	0.158495	-0.0591933
28850	fbxa-185	0.387102	0.843077	0.446668	0.516191	0.580254	0.441854	-0.27132	0.904555	0.94027	1.50486	1.24231	1.54441	0.997011	0.368715	0.729722	0.537171	0.998834	0.61302	0.51561	0.872265	-4.54507	-5.04179	-4.23955	-4.72178	-4.38456	-4.2211	-3.43752	-4.44803	-3.60928	-4.41801	-3.78887	-7.74515	-7.63605	-6.35921	-6.16321	-7.59376	-7.80951	-0.0737146	0.624423	1.29551	0.37847	0.244851	-3.94361	0.496636	0.385916	-3.74068	0.473463
30591	fbxa-185	-0.106827	0.146564	-0.350891	0.128868	-0.036252	-0.0284179	0.0476265	0.19561	0.0317196	0.135986	0.0608555	0.137138	0.0118317	0.11773	0.0742037	-0.0205	0.353633	-0.309914	-0.101054	0.0137908	0.00755377	-0.0240203	-0.174763	0.0218866	-0.218998	-0.26241	0.0623867	-0.176265	-0.178568	-0.188008	-0.198463	-0.121456	0.0591784	0.105619	-0.0322904	-0.150138	0.0193548	-0.150177	-0.00642575	0.0973285	-0.0176717	0.115849	0.16605	-0.0257976	0.00261963	0.272468	0.142575
2503	fbxa-186	-0.219032	0.218156	0.0627798	-0.0219537	-0.146487	-0.215532	-0.0774316	0.261223	0.138552	-0.0266149	0.0654635	0.0938585	-0.13457	0.0875579	0.245757	-0.119868	0.225686	0.225727	-0.0481858	0.10574	0.07713	-0.0418452	-0.0899504	-0.0226567	0.0425587	0.0341406	-0.0308856	-0.0575958	-0.143175	-0.19498	-0.110564	0.00423567	-0.0812199	-0.0232849	-0.0123385	-0.104388	-0.0440542	-0.267211	-0.0598074	0.134863	0.053148	-0.0238368	0.0856715	-0.067806	-0.0871691	0.062632	-0.00532957
15430	fbxa-186	-0.0941104	0.24286	-0.0366311	-0.0365851	-0.349843	-0.100842	0.04246	0.155711	0.098224	-0.039419	0.0418421	0.16504	-0.0910385	0.0551435	0.0496089	0.0947322	0.0756132	0.109254	-0.0988847	0.206991	0.1704	0.0521007	-0.149536	0.101006	-0.046152	-0.159619	-0.0776723	-0.0325793	-0.237814	-0.282578	0.0218942	0.0443977	-0.00562253	0.0423348	0.0246928	-0.00392371	-0.0597655	-0.210049	0.0693627	0.0271114	-0.278094	-0.0454781	0.209047	-0.116975	-0.117945	0.312321	-0.0525728
43890	fbxa-186	-0.0949329	0.2342	-0.275042	0.049605	-0.205722	-0.14326	0.17307	0.199351	0.120957	-0.253089	-0.0645907	0.0938685	-0.346912	0.119287	0.00812347	-0.446145	0.209062	0.0933245	-0.0455066	0.177829	0.0129138	0.133479	-0.00339238	0.0792486	0.0330209	-0.0590248	0.00733209	0.0175602	0.0150926	-0.0675506	-0.0564874	0.0079893	0.0139544	0.0667602	0.0109175	0.00298958	-0.128188	-0.410762	-0.206112	0.119883	0.123925	-0.120391	0.0286498	0.00193418	-0.146735	0.360358	0.130777
34510	fbxa-187	0.41357	0.857651	0.113106	0.684766	0.314323	0.621009	0.355379	0.975796	1.06241	1.07133	0.967167	0.820733	0.725081	0.482169	0.808578	0.0347299	0.757474	0.441883	0.508847	0.805392	-2.5603	-3.55138	-2.28087	-2.51618	-2.11313	-2.03987	-1.71755	-2.24214	-1.60277	-2.25134	-2.47507	-2.36971	-2.51205	-2.81137	-2.61269	-2.46836	-2.46474	-0.165979	0.242361	1.10488	0.516428	0.500601	-1.90773	0.411752	0.613729	-2.79656	0.547137
21348	fbxa-188	0.515041	0.93141	0.660711	0.468552	0.421645	0.309007	-0.501702	0.788995	0.839777	1.77391	1.2206	1.47711	0.987961	0.267178	0.88804	0.566653	0.694441	0.639935	0.450012	0.815242	-5.58484	-5.17375	-5.1305	-5.64551	-5.31221	-5.18857	-4.25088	-5.49824	-4.3078	-5.39615	-4.6952	-6.70735	-6.43491	-6.20642	-6.01699	-6.41135	-6.73926	-0.211338	0.44521	1.59227	0.632129	0.193706	-3.17366	0.386118	0.474797	-4.88865	0.442073
12525	fbxa-189	0.571912	0.828512	0.77756	0.503043	0.342473	0.477377	-0.103687	0.815524	0.775604	1.33223	1.02026	1.29974	0.878434	0.426176	0.777958	0.809844	0.771374	0.757205	0.427396	0.82903	-3.61139	-3.8654	-3.33104	-3.56329	-3.39306	-3.28089	-2.63437	-3.5273	-2.68457	-3.41378	-2.97743	-3.97392	-3.90083	-3.66222	-3.51772	-3.9936	-3.63257	0.0432921	0.61199	1.17575	0.456816	0.249722	-3.2411	0.488096	0.449604	-2.84631	0.462566
35810	fbxa-19	-4.83606	1.06182	0.766367	0.905505	0.940393	0.706182	-0.17538	0.807729	1.08018	1.56113	1.2097	1.53274	0.987576	0.623208	1.02318	0.6671	0.904415	0.968448	0.888959	1.00792	-3.61415	-4.01451	-3.19975	-2.96268	-3.59843	-3.29796	-2.73029	-3.60476	-2.78372	-6.57841	-6.69404	-6.79675	-6.98847	-6.35289	-6.42017	-6.66857	-6.96045	-6.80478	-2.47049	-6.27418	0.450755	-6.33973	-6.27185	1.3034	0.586542	1.05091	0.436023
11442	fbxa-190	0.0042429	0.183238	0.377978	0.110618	-0.239003	0.105361	-0.202709	0.0234209	-0.0653789	-0.163646	-0.0793886	0.0801407	-0.0460202	0.143139	-0.114133	0.222193	-0.0889399	0.148627	0.0352255	0.0872674	-0.176463	-0.0524147	-0.0403608	-0.183081	-0.148731	-0.0685415	0.034618	-0.00971291	-0.152858	-0.0158992	-0.139814	-0.15909	0.0477392	0.0787358	-0.0232626	0.0138361	0.178935	0.187775	0.065264	-0.0930647	-0.137813	0.0186424	-0.0548429	0.0698636	-0.147655	-0.0221232	0.131608
34789	fbxa-191	0.140899	0.293368	0.0702256	0.166469	0.0778299	0.16608	0.197977	0.352367	0.38623	0.361133	0.369763	0.556526	0.205623	0.368075	0.367871	-0.201348	0.14493	0.238357	0.261001	0.21569	-0.501763	-0.336147	-0.34303	-0.4732	-0.524175	-0.311835	-0.244757	-0.334452	-0.157205	-0.404839	-0.512966	-0.394079	-0.498237	-0.257949	-0.362442	-0.236629	-0.469388	-0.0435588	0.00285649	0.479634	-3.78007	0.140206	-0.222816	0.280281	0.10607	-0.349213	0.739138
4368	fbxa-192	0.102206	0.26504	0.422928	0.0861941	0.0827975	0.0598339	-0.120751	0.176304	0.15401	0.23835	0.183729	0.236865	0.159911	0.186453	0.12055	0.265971	0.244024	0.325387	0.215565	0.141329	-0.363206	-0.364024	-0.294032	-0.438194	-0.342658	-0.267092	-0.383676	-0.324586	-0.350582	-0.40443	-0.219882	-0.270451	-0.401558	-0.318803	-0.32401	-0.322568	-0.147058	0.176937	0.171837	0.389947	0.201136	0.0840075	-0.237573	0.174155	0.0476641	-0.341028	0.216521
17320	fbxa-192	0.090062	0.259917	0.185541	0.0138003	0.0162785	-0.0124932	0.0906635	0.0215655	0.102505	0.201265	0.130557	0.142236	0.193205	0.126387	0.163686	0.0167064	0.0586438	0.213481	0.0925968	0.210968	-0.00167975	-0.250641	-0.156705	-0.21812	-0.279163	-0.25821	-0.268976	-0.178755	0.0542275	-0.45035	-0.252613	-0.0959345	-0.281791	-0.198438	-0.106387	-0.0622076	-0.31688	-0.0356466	0.00178158	0.29935	0.098685	0.0218046	0.020546	-0.032857	0.0172839	0.113137	0.0261082
41603	fbxa-192	0.542727	0.416639	0.397544	0.43528	0.248944	0.349217	0.105424	0.516149	0.501035	0.587046	0.556311	0.724026	0.409739	0.282334	0.50392	0.213233	0.435782	0.383625	0.352461	0.441943	-1.3437	-1.30283	-1.11467	-1.39749	-1.15854	-1.12108	-0.997442	-0.597533	-0.364611	-0.63154	-1.22322	-1.21973	-1.1892	-1.25507	-1.01382	-1.24244	-1.20271	0.124453	0.181365	0.580296	0.392139	0.466948	-0.958845	0.532982	0.498805	-1.03471	0.714232
276	fbxa-193	0.621919	0.788531	0.831194	0.52916	0.668478	0.476443	-0.525302	0.67019	0.72367	1.62358	1.03917	1.22563	0.896683	0.221089	0.715189	0.66381	0.614805	0.67745	0.563936	0.680419	-4.77984	-5.06529	-3.94186	-4.62976	-4.26482	-4.19751	-3.90607	-4.62905	-3.40833	-4.34432	-4.11398	-4.51706	-4.5741	-4.45595	-3.73251	-4.67835	-5.19269	0.117941	0.590963	1.52266	0.774066	0.0562349	-4.30018	0.574007	0.442634	-3.91267	0.691216
5922	fbxa-194	-0.0217278	0.188142	0.327127	0.163111	-0.195009	-0.0733459	0.126184	0.0446587	-0.0190382	-0.248703	-0.0687076	-0.070279	-0.0756822	-0.0455412	-0.0888448	0.0757054	0.1276	0.168229	-0.114292	0.103945	0.0328444	-0.231595	-0.256234	-0.0245089	-0.0925025	-0.199871	-0.00575347	-0.0860898	0.0251706	0.0359878	-0.182591	0.0425236	-0.0635058	0.00154318	-0.117157	-0.313888	0.210613	0.0253967	0.0851402	0.155136	-0.0116251	0.0571855	-0.0565635	-0.00350397	0.0691069	0.207491	0.0959569
35071	fbxa-194	0.113606	0.220271	-0.634013	0.131828	-0.147362	0.0178834	0.379476	0.0968132	0.157136	-0.200563	0.0353435	0.166769	0.105458	0.00622748	0.000304935	-0.0947865	0.135826	-0.43261	0.00955999	0.139808	0.0953492	-0.0972558	-0.275671	0.0874988	-0.0853045	-0.233923	0.135907	0.114927	0.191471	0.0490686	-0.110436	0.160212	-0.151317	-0.0515259	-0.311969	-0.10525	0.0936288	-0.0863936	0.0892533	-0.0198985	-0.25697	0.14293	-0.0789522	0.00634473	0.134543	-0.179463	0.0155466
15706	fbxa-195	-0.122254	0.0331056	0.0792409	0.0380007	-0.265254	-0.0333952	-0.120675	-0.017516	-0.0221301	-0.218516	0.0216518	0.0882062	0.0752352	0.0635713	0.00761031	0.0740456	-0.138442	0.218276	-0.0753517	0.00228462	0.0551444	0.00101868	-0.0849954	0.0973925	-0.11685	0.0396803	0.0302088	-0.04904	-0.263776	-0.0199191	0.0902434	0.0438143	-0.00988746	0.0936733	0.0736251	-0.0224681	0.0511615	0.0635153	0.214787	-0.0428542	-0.0754696	0.081595	-0.0999661	0.00204602	-0.139523	0.0471927	0.0834676
11813	fbxa-196	0.0419519	-0.0587928	0.112154	-0.168805	0.0233242	-0.0882696	-0.359413	0.0166916	-0.0644935	0.163799	-0.00107688	-0.210872	0.0176011	0.0569165	0.0929201	0.0252863	-0.118718	0.063537	-0.0765087	-0.13225	0.0952261	0.0137026	0.30687	0.124052	0.18323	0.174107	0.0212211	-0.0339345	-0.307506	0.0630141	-0.0164945	-0.0274061	0.278828	-0.014971	0.175668	-0.0307573	-0.0474639	-0.121532	-0.0241473	0.036422	-0.0381341	-0.0676349	0.0315098	-0.0552965	-0.042167	-0.0511693	-0.234019
25587	fbxa-197	-0.0957003	-0.108679	0.215485	-0.147596	0.186219	-0.103387	-0.123609	-0.0131257	-0.0669425	0.0921864	0.0116014	-0.0176941	-0.0107706	-0.0404365	0.0837741	-0.0819208	0.0824062	0.108343	0.00632819	-0.0731037	-0.0239441	0.0103581	0.051752	-0.0896283	0.043612	0.0551252	-0.0665406	-0.000562297	-0.0157711	0.0315401	0.038309	-0.0067839	-0.0999435	-0.0389303	-0.0142041	-0.0305696	-6.26522e-06	0.0852573	-0.101386	0.0406332	0.103771	0.0271668	0.0894151	-0.0550525	-0.0484368	0.0415401	-0.0299541
22215	fbxa-198	-0.00708202	-0.0419312	-0.00455246	-0.0495097	0.108629	0.0196771	-0.0351929	-0.0841156	-0.119423	0.20582	0.0126563	-0.0823178	0.0440526	-0.188064	0.0262604	0.265391	-0.10642	-0.279421	-0.0892438	0.0907706	0.143311	0.0561497	-0.00520976	-0.0533863	0.0727312	0.0214436	-0.180003	-0.102823	0.112724	-0.136073	0.13274	3.06741e-05	0.0381677	-0.0195034	0.170338	-0.210133	0.0106619	0.163067	-0.0323393	-0.00427374	-0.0365863	-0.0203352	0.217072	-0.110833	0.0516956	0.0999507	-0.304126
24784	fbxa-198	-0.0144127	-0.114547	-0.229985	-0.131911	-0.0296331	0.00795356	0.0478331	-0.0125969	0.0556008	0.0629912	0.145088	0.0923669	0.0818573	-0.0178402	-0.0771927	0.0248021	-0.153371	-0.212891	0.0422479	-0.0692628	-0.00913584	0.028271	-0.0344413	0.079466	0.0552933	0.0295603	-0.191063	0.0944317	0.102526	-0.0475608	0.0138873	-0.0816288	-0.0779115	0.119449	0.0749713	0.110651	-0.177287	-0.0388936	0.0219848	-0.041756	0.082403	0.0435839	0.100217	-0.0111385	-0.0602518	0.190913	-0.0183291
35646	fbxa-198	0.137652	0.126523	-0.118984	-0.0860999	0.173593	-0.155129	0.129203	-0.0439007	-0.0516492	0.0844465	-0.0405213	0.00529023	-0.178701	0.0639137	0.212933	-0.265812	-0.113972	-0.094334	0.127976	0.0155946	-0.000266271	0.142062	0.202191	-0.128294	-0.0184302	0.0679181	-0.033153	-0.0815348	0.304235	-0.0216131	-0.144475	-0.0649448	-0.0340801	-0.0612048	0.0865052	0.0519509	-0.248965	-0.253672	-0.208177	0.146151	0.25645	-0.110617	-0.12696	0.0881439	0.0610622	-0.0822812	-0.0141881
8885	fbxa-199	0.0399523	0.0264974	0.236226	-0.0819324	0.0350945	-0.0711163	-0.126633	-0.0861777	-0.0856188	-0.0171202	-0.0911571	-0.0476537	-0.0364487	0.0687366	-0.0274705	0.137117	0.0577801	0.137529	0.0138593	-0.0926859	-0.0268471	0.00836889	0.0995764	-0.104794	-0.00381123	-0.0328833	-0.0418353	0.0376496	-0.00278694	0.00750854	0.0268464	0.0119099	0.00322761	-0.00251625	-0.0192296	0.0577093	0.0391366	0.00464917	-0.00686457	-0.0477549	0.031587	-0.0913616	0.0197194	0.00621422	-0.0474366	-0.00245423	0.0117736
17354	fbxa-2	0.156557	0.0616149	-0.0900818	0.322125	0.0496971	0.285907	0.360719	0.0655777	0.196094	0.0958411	0.231959	0.120493	0.276933	-0.0677326	0.183845	0.0827582	0.0924047	-0.178335	-0.020641	0.119041	-0.174836	-0.312095	-0.299427	-0.0112592	-0.19016	-0.329742	-0.144098	0.0185146	0.227344	0.0677982	-0.257402	-0.0666171	-0.550912	-0.252858	-0.215704	-0.615757	-0.0738053	-0.0238968	-0.0278082	0.0960256	-0.146951	0.0690068	-0.00866981	-0.0585848	0.45392	0.00114315	-0.291977
22932	fbxa-2	0.0190725	-0.0336794	0.188939	-0.126274	0.00985649	-0.0429621	-0.0990333	-0.0505166	-0.138332	0.0205527	0.0400966	-0.0765334	0.00908458	-0.016912	-0.0450954	0.215563	-0.0114574	-0.0437851	-0.0348808	-0.0674655	0.051772	-0.0130963	0.0807495	-0.0879081	-0.0246597	0.0702495	-0.0766379	-0.0416277	-0.0286669	-0.142782	0.125362	-0.107497	0.142082	0.0116874	0.0434153	-0.0157327	0.0395227	0.210176	0.0175769	-0.134925	0.0348158	-0.0912989	0.109441	0.0405591	-0.0683535	0.0408718	-0.0230063
34541	fbxa-2	0.0643258	-0.0741594	-0.23388	0.0361801	-0.0608933	0.0688616	-0.0336707	0.0575892	-0.0311219	-0.0187517	0.0238465	-0.0102228	-0.113795	0.0182033	0.140094	-0.152398	-0.130401	-0.279334	0.026833	-0.013874	-0.0515234	0.182947	0.123359	0.0556075	0.0460741	0.19839	0.00243706	-0.092492	0.00616829	0.0303614	0.00801639	-0.0283503	0.04158	-0.0567804	0.144228	-0.0677144	-0.0978141	-0.0974385	-0.145413	0.0638087	0.0795249	-0.0541819	0.0254565	0.088053	0.105979	0.0637548	-0.0105849
37149	fbxa-20	0.100214	0.142401	0.10514	-0.114531	0.0390638	-0.203591	-0.17156	-0.0325616	0.0715172	-0.0926369	-0.0567899	0.0204288	-0.327876	-0.0224118	0.119302	-0.343414	-0.065345	0.208599	-0.13913	0.180121	0.200653	0.209805	0.106408	0.114072	0.265673	0.307701	-0.065311	-0.0635498	0.0738684	-0.0901987	-0.253345	0.119538	0.0432312	-0.116105	0.220608	-0.176137	-0.0817754	-0.359153	-0.153127	0.283105	0.472908	-0.0190505	-0.128951	-1.14548	-0.996272	0.207768	0.395508
27126	fbxa-200	-0.0114774	0.14357	0.119846	0.0206365	0.0217678	-0.249343	-0.0631213	-0.0822428	0.0184835	-0.0532749	-0.0636084	0.113226	-0.0223326	-0.055941	0.030843	0.0444912	0.00855068	0.159753	-0.0468388	0.0757616	0.117067	0.084005	-0.058428	0.10362	-0.104521	-0.0215955	0.0159828	-0.0660982	-0.0541966	-0.0960502	-0.0405532	0.100656	-0.00923719	0.0803685	0.0328969	0.0130149	0.0681046	-0.011314	0.0483151	0.00657257	-0.0595712	-0.0825149	-0.213397	-0.176409	-0.0392275	0.207724	-0.0914569
23246	fbxa-201	-0.471634	0.0437259	-0.462772	-0.0672124	0.217141	-0.0148766	0.105081	0.143388	0.23198	0.227571	0.245353	0.223602	0.105307	0.13375	0.167121	0.193684	0.187087	-0.335459	0.00296422	0.18806	-0.153789	-0.186542	-0.198128	-0.0718791	-0.0464517	-0.077217	-0.258708	0.103185	0.251439	0.0823354	0.04105	-0.0765225	-0.214299	0.00733194	0.050665	-0.10787	-0.240055	-0.0796534	-0.0181327	-0.259232	-0.00584304	-0.196173	0.0690057	-0.147599	-0.245058	0.398005	-0.0834493
29026	fbxa-201	-0.203474	0.00586689	-0.153011	-0.0802921	0.113915	-0.0889438	-0.0252082	-0.0819716	0.013831	0.0631059	0.0460116	0.115484	0.081241	0.0590311	-0.0554037	0.025717	0.0763797	-0.0623878	-0.0781203	0.0539606	0.139413	0.099891	-0.00848855	0.0379388	0.0461302	-0.0587401	-0.0970484	-0.00309722	0.0631608	-0.113001	-0.0873972	-0.124301	0.110692	0.107875	0.162633	0.0024281	-0.156466	-0.148848	0.0458191	-0.0651739	-0.027577	-0.0184831	-0.0102093	-0.0656427	-0.011421	0.226976	-0.0108907
35886	fbxa-201	-0.0480203	0.0529689	0.0453093	0.0191204	0.181645	0.0241791	0.0630396	0.0560195	0.0574928	-0.0228989	0.00665542	0.103938	-1.36562	0.111468	0.0854656	-0.151754	0.125188	0.101588	-0.00873802	0.175128	-1.2023	0.121735	0.0628102	-0.0544487	0.0250979	0.11887	0.00346719	-0.0642624	0.151731	0.0425481	-0.118465	0.0305412	-0.0291411	0.0133388	0.0826714	-0.0461363	-0.0245289	-0.136962	-0.120937	0.0775663	0.0781456	0.00488537	-0.0636577	0.10761	0.00948198	0.192701	0.126364
33622	fbxa-202	0.10185	0.0125846	-0.583374	-0.1911	0.0338414	-0.0100457	0.130877	-0.0180898	-0.0312131	0.164989	-0.0507011	-0.00197538	-0.0556114	-0.0130958	0.104337	-0.0796735	-0.0837609	-0.516696	-0.0366232	0.0418194	0.140884	0.304739	0.217787	0.107224	0.17497	0.135425	-0.0305926	-0.030201	0.198842	-0.0972554	0.124606	-0.118716	0.151174	-0.0399524	0.220453	-0.00482129	-0.349506	-0.238797	-0.0122191	0.0623793	0.0546823	-0.058728	-0.0807427	-0.0202439	0.0192734	0.00692371	-0.198738
18896	fbxa-203	0.0599112	0.256208	0.0759014	-0.036179	0.0269551	-0.172799	0.0440112	-0.170008	-0.0574358	0.0156341	-0.130851	-0.0289428	-0.0664027	0.0159485	-0.0450939	-0.039549	-0.0840798	0.00548789	-0.0942073	0.205867	0.200378	0.0656341	0.0350299	0.0958014	-0.0625578	-0.0596038	-0.0267238	-0.0641466	0.0178909	-0.227593	-0.00248373	0.0542588	-0.024998	0.0492083	0.180127	-0.113075	-0.0320479	-0.0114008	-0.094564	0.108247	0.0405255	-0.0340544	0.00706125	-0.151618	-0.0548127	0.167141	-0.0080228
13187	fbxa-204	0.522259	0.63115	0.694734	0.482878	0.515332	0.405204	-0.432554	0.734376	0.861936	1.67558	1.15835	1.52299	1.15625	0.469982	0.709134	0.704483	0.602991	0.563677	0.490366	0.525421	-4.62267	-5.44261	-4.09611	-5.12266	-4.75953	-4.52432	-3.37517	-4.3467	-3.73137	-4.1146	-3.72554	-7.02166	-7.32717	-6.65029	-6.24758	-7.44701	-7.68337	0.150715	0.489455	1.5197	0.530156	0.263621	-4.13703	0.503146	0.40447	-5.52928	0.609078
32733	fbxa-206	-0.0299398	0.0109723	0.125124	0.0990083	0.022207	-0.0464007	0.0431065	-0.0109399	0.00838113	-0.0540939	0.0391505	0.0256778	-0.0533752	-0.0296836	0.159869	-0.0742726	0.0430851	0.0802336	0.00924982	0.111755	0.0560399	0.124801	0.0137335	-0.0277686	0.0468594	0.130522	0.0203915	0.0207928	0.141938	0.00416586	-0.0263165	0.0936565	0.000832821	0.0193158	0.049446	0.00576035	0.0794525	-0.0450991	-0.135269	0.141132	0.0171091	0.00816615	0.0811987	-0.0260733	0.0641934	-4.20407	-0.0532549
4834	fbxa-207	0.0423091	0.287815	0.0443453	-0.038714	0.0803064	-0.179268	-0.0194556	-0.00942459	-0.041635	0.0771424	0.0281242	-0.0575275	-0.0398745	0.0346032	0.100464	-0.0157926	-0.0537827	0.144974	0.0848511	0.0861552	0.165612	0.0320345	0.0951868	0.00939047	0.061003	0.096744	-0.101161	-0.00815892	0.0681372	-0.0578667	-0.0165598	0.183791	0.125403	-0.0376609	0.103956	0.0583763	0.0260312	-0.168319	-0.0154545	0.0949518	0.173053	-0.103515	-0.0821978	-0.05351	-0.0356415	-4.70344	0.0693545
21721	fbxa-207	-0.0580501	0.0993812	-0.0256479	-0.0765994	-0.0531282	-0.0169449	0.103035	0.0371602	0.0252439	0.0223547	0.108621	0.158299	0.0406725	0.077016	0.0365244	0.119551	0.0276455	0.00620261	0.0612998	0.138847	0.0828496	0.122003	0.0117777	0.131133	0.0140755	0.00816924	-0.00422507	0.0484447	0.105611	-0.240063	-0.0286618	-0.124808	0.0793521	0.12223	0.125042	0.0132539	-0.0923616	-0.0481862	0.0666488	0.0298593	0.0386153	0.055929	0.0162163	-0.013868	-0.155016	-4.92061	0.082788
23457	fbxa-207	-0.0179162	0.0855899	0.0165207	0.00528099	0.0239305	-0.0603027	-0.0967969	0.131297	0.0288032	0.039061	0.0619194	-0.00232611	0.0266577	0.141927	0.0816282	-0.030948	0.0669778	0.0834588	-0.0167551	0.0642622	0.059627	-0.16053	0.073289	-0.0700088	-0.0373583	0.0510806	0.0165033	-0.0579434	-0.134969	0.0396486	0.0492282	0.0998718	0.0698461	-0.00101298	0.0358096	-0.0490912	0.162409	0.0755255	0.059168	0.0586839	0.146868	0.105654	0.0387352	0.0255796	-0.102415	-5.66382	0.130162
42510	fbxa-207	-0.123273	-0.054556	0.110426	0.15005	-0.0077879	0.00315307	-0.0634873	0.177867	0.113693	0.0541388	0.0535146	0.208934	-0.0924004	0.0272195	0.235514	-0.199719	0.0190491	0.175929	0.0118946	0.138472	-0.0502167	0.142528	-0.0296554	-0.174473	0.0700576	0.128056	0.0528913	-0.0963886	-0.0154253	0.0730511	-0.0792519	-0.04951	-0.0107477	0.023213	0.161754	-0.171816	-0.0475332	-0.111479	-0.13096	0.238436	0.0859485	0.153892	0.000433544	0.0155895	0.00594149	-5.46001	0.0784723
8287	fbxa-208	0.25068	-0.341956	-0.691788	-0.644482	-0.699834	-0.916212	-0.307158	-0.52431	-0.302062	-0.904532	-0.602089	-0.466028	-0.861297	-0.264725	-0.583079	-0.740986	-0.502603	-0.447501	-0.701467	-0.450067	0.504466	0.626476	0.382546	0.452765	0.519694	0.458152	-0.00141264	0.747759	0.54723	0.459007	-0.124479	0.408713	0.222417	0.429349	0.45537	0.318985	0.201532	-0.00574237	0.291975	0.33589	0.0459316	0.151451	-0.117863	-0.423664	-0.425083	-0.144683	0.609482
5589	fbxa-209	0.171585	0.180499	-0.152846	0.021335	0.0474106	-0.163777	0.213945	-0.0537921	0.0317057	-0.155637	-0.16733	-0.251583	-0.151878	-0.0800574	-0.128701	-0.250621	-0.0636084	0.0353516	-0.0450063	0.044874	0.23331	-0.027414	0.0471202	0.226442	-0.0327181	0.000390906	0.0138603	0.00380329	0.0516843	0.127037	0.0782145	0.269719	0.106585	-0.021268	-0.036475	0.086917	-0.0113383	-0.299472	-0.176644	0.190051	-0.0360207	-0.158171	-0.102411	-0.0683099	0.086019	0.187691	-0.126453
39017	fbxa-21	-0.0326866	0.107196	-0.116032	-0.263279	-0.486165	-0.595324	-0.350549	-0.320199	-0.194259	-0.597412	-0.404996	-0.328681	-0.749191	-0.294181	-0.0756824	-0.433872	-0.331128	-0.102739	-0.425556	-0.138623	0.291155	0.381901	0.159553	0.285797	0.369468	0.399488	0.0622715	-0.00897665	0.0701226	0.0234946	0.0342797	0.269634	0.100502	0.0211525	0.266313	0.0448313	0.28605	0.0531073	0.0314709	0.355733	0.132858	0.152947	0.113661	0.262201	0.195096	0.372446	0.0664887
20368	fbxa-210	0.649517	0.992465	-0.123814	0.661877	0.504802	0.629396	0.0941701	0.768632	0.987178	1.57536	0.865583	1.37543	1.04311	0.0903159	0.265431	0.160713	0.609326	0.262892	0.578082	0.786549	-5.39427	-5.29744	-5.12705	-3.5014	-4.66759	-4.56776	-4.38491	-6.06178	-3.55819	-5.74521	-4.45075	-5.70785	-5.73536	-5.80873	-5.02191	-5.74154	-6.0128	-0.558542	0.387715	1.35492	0.200164	0.657394	0.551084	0.192546	0.596788	0.392942	0.204945
12070	fbxa-211	0.474188	0.628696	0.552704	0.533429	0.499087	0.383534	-1.27351	0.652768	0.764617	1.54098	0.9576	0.740704	0.954674	0.191982	0.659933	0.622815	0.612573	0.504777	0.557299	0.499203	-4.69398	-5.59605	-4.30034	-3.53342	-4.54762	-4.20458	-3.79022	-4.95792	-4.16259	-4.56121	-3.82218	-5.97288	-5.54952	-5.78034	-5.6863	-5.6509	-5.94611	0.109392	0.608938	1.37479	0.583977	0.614676	0.748163	0.589699	0.418114	0.370512	0.5587
24650	fbxa-211	0.58803	0.833438	-0.0042797	0.672267	0.35519	0.384804	-0.232175	0.927536	1.04285	1.4204	0.827149	0.979647	1.09389	0.00480651	0.393917	-0.381049	0.549561	0.422156	0.449174	0.551246	-4.96595	-5.61594	-4.65146	-3.45476	-4.48442	-4.0244	-4.30925	-5.62045	-3.79572	-4.97203	-4.27975	-6.2379	-6.34055	-5.95429	-5.91297	-5.7474	-6.24969	-0.31014	-0.125423	1.26393	0.308417	0.632657	0.982107	0.885109	0.932426	0.404608	0.907234
37600	fbxa-211	0.485669	0.664047	0.478745	0.657819	0.458708	0.49753	-0.342646	0.725204	0.835311	1.45143	0.986941	1.41442	0.393437	0.142554	0.558175	0.405787	0.63853	0.570021	0.542385	0.662529	-5.97427	-5.45385	-4.60666	-3.75661	-4.82836	-4.46557	-4.05858	-5.15791	-3.5733	-4.94648	-4.35069	-6.48209	-6.32982	-5.48298	-5.38899	-6.18537	-6.56497	-0.108277	0.42626	1.32792	0.454807	0.55257	0.523228	0.496149	0.478741	0.513776	0.570116
25803	fbxa-212	0.00255297	0.0406175	-0.346362	-0.0812357	-0.0126683	-0.0541453	-0.0695647	0.0899438	0.110782	0.0561465	0.10536	0.172891	-0.0156273	-0.0343782	-0.0158083	0.0144765	0.0781344	-0.305625	-0.116863	0.0875683	0.134055	0.0552411	-0.192405	0.266304	0.0353987	0.0467993	-0.0489481	-0.0244639	0.0506436	-0.195722	-0.191239	0.0375477	-0.0591208	0.0836663	0.088257	-0.0365886	0.105161	-0.0587386	0.102913	-0.0187162	-0.00183093	-0.0476371	-0.163275	-0.453174	-0.563128	0.932539	-0.383228
41974	fbxa-212	-0.106063	-0.088195	0.0411686	-0.0105507	-0.205303	-0.147341	-0.210498	0.00843812	0.0303546	-0.0547948	-0.0349876	0.0532166	-0.166498	-0.0293429	-0.0217452	-0.147401	-0.0854758	0.123659	-0.126575	-0.13522	0.0248994	0.0304787	-0.116466	-0.0495155	0.00685135	-0.0103821	-0.135046	-0.090671	-0.110065	-0.278645	-0.201399	-0.0669795	-0.146053	0.03948	-0.0116248	-0.0942993	0.00980126	0.283142	0.508951	0.437994	0.5738	0.0134979	-0.134129	-0.202904	-0.316374	0.622133	0.0307777
33649	fbxa-213	-0.0631079	0.0430595	0.0481605	0.125164	-0.20586	0.0396147	-0.0895548	0.0505961	-0.0416274	-0.148085	-0.0372046	0.069717	-0.0871082	0.0194904	-0.050879	0.0849485	0.0949678	-0.116033	-0.016091	0.0439432	-0.023511	-0.0254053	-0.0954256	-0.00919649	-0.164882	-0.0400775	0.0660362	0.0366591	-0.0397909	-0.136653	-0.174692	-0.148818	-0.103003	-0.0258365	-0.0576404	-0.0440519	0.114878	-0.0890078	-0.0810385	0.0668276	0.0127292	0.0668621	0.0969302	-0.0905339	-0.0133834	0.733879	0.0642526
4835	fbxa-214	-0.0787707	0.262246	0.0948834	-0.110239	-0.00193768	-0.248646	-0.303265	-0.246089	-0.145747	-0.00303046	-0.1214	-0.194119	-0.114949	-0.0518981	0.0440572	0.025388	-0.306138	0.09487	-0.0468798	0.0941001	0.278287	0.0804684	0.166565	0.148005	0.124008	0.238638	-0.0416239	-0.258843	-0.182708	-0.18787	0.109554	0.251865	0.0925485	-0.100947	0.125551	-0.10386	-0.0567466	-0.199103	0.0664634	0.0612381	0.17134	-0.0612625	-0.0149229	-0.0608861	-0.140963	0.401103	0.0166281
25614	fbxa-214	-0.215077	0.130293	-0.109061	-0.179573	0.0730907	-0.258138	-0.142858	-0.25186	-0.0592971	0.064667	-0.0295398	-0.0880783	-0.149649	-0.020219	0.0914802	-0.0152198	-0.310011	-0.0962076	-0.142763	0.128929	0.209696	0.20751	0.187204	0.266988	0.172079	0.19713	0.000202067	-0.197156	-0.0447467	-0.22089	0.18497	0.162913	0.150332	0.0972394	0.254303	0.00814063	-0.182207	-0.187551	0.0625129	0.00612699	-0.0406261	-0.076886	-0.0178057	-0.143761	-0.233837	0.446084	-0.158507
35294	fbxa-214	-0.0639028	0.171856	-0.0496922	-0.124137	0.047106	-0.276674	-0.120028	-0.260669	-0.0851865	-0.00171932	-0.212772	-0.0379475	-0.253314	-0.00980702	0.0386266	-0.308275	-0.327398	-0.00842809	-0.160814	0.147229	0.251018	0.337654	0.240357	0.136307	0.200822	0.304462	0.0187976	-0.239843	-0.00506359	-0.131005	0.0629891	0.16566	0.222494	-0.0231575	0.241152	0.0375319	-0.0896464	-0.272513	-0.182324	0.185637	0.13145	-0.159628	-0.123014	-0.117403	-0.174662	0.358112	-0.0248468
42106	fbxa-215	0.397261	0.00789105	0.167795	0.0758198	0.138573	0.0521856	-0.0226439	0.0270504	0.00577847	0.135341	0.00770247	0.142616	-0.100216	0.00735397	0.267328	-0.0306553	-0.038806	0.134714	-0.0909003	0.190654	0.0240005	0.197499	0.0551061	-0.0483378	0.0367978	0.145042	0.0556833	-0.0258776	0.0958205	-0.0388935	-0.0597973	0.052717	0.0650723	-0.0678676	0.145593	-0.131333	-0.000483015	-0.0489354	-0.031622	0.272559	0.483045	0.0791602	-0.650813	-0.999356	-0.572126	-0.824617	-0.960978
18820	fbxa-216	0.0687094	0.164936	-0.108771	-0.0834708	0.163555	-0.0690999	0.149877	-0.0236842	0.064914	0.156641	0.00864884	0.0696188	0.0411795	0.102912	0.0363341	-0.0809181	-0.011989	0.0047105	-0.0305503	0.27158	0.393702	0.175844	0.176914	0.203924	0.172009	0.10949	-0.0931808	0.0623635	0.222933	-0.054465	0.02564	0.0700276	0.0237334	0.130224	0.301766	0.047385	-0.19056	-0.173849	0.0295647	0.152951	0.0781511	-0.188616	-5.14625	-0.0329014	-0.0253534	-4.49056	-0.0401698
28607	fbxa-217	-0.0303001	0.112661	-0.344112	-0.0926372	0.0776818	-0.140481	0.129947	-0.125065	0.0345538	0.0993959	-0.00973986	0.0749135	-0.0565839	0.0245118	-0.0405922	-0.237932	-0.0764608	-0.161462	-0.0776777	0.0583267	0.205644	0.169519	0.0313128	0.236661	0.147086	-0.0614415	-0.108183	0.00368224	0.182321	-0.128467	-0.0403847	-0.0157511	0.153053	0.0299856	0.215498	0.0700975	-0.297098	-0.262959	-0.0313539	0.0816605	0.0104027	-0.0553091	-0.0713014	-0.0586678	-0.0790968	0.208543	-0.0421282
23422	fbxa-218	-0.285776	0.244532	-0.0680777	-0.0552598	-0.0796283	-0.203822	-0.186096	-0.122786	0.100796	-0.0915877	0.0344637	0.134478	-0.0942368	0.120821	-0.0618996	-0.0550137	-0.195665	0.0220748	-0.0851869	0.160399	0.121719	-0.0171779	-0.088656	0.265112	0.0783205	0.0598791	-0.0748745	-0.100761	-0.0878758	-0.219085	-0.0288334	0.0616416	0.0833919	0.055328	0.14684	-0.125634	-0.0702452	-0.010618	0.13681	0.0864309	0.00804049	-0.0388174	-0.293429	0.0320248	-0.171194	0.437519	0.175778
28098	fbxa-219	-0.0805884	0.0974859	-0.361982	-0.0413186	0.160972	-0.228595	-0.189362	-0.147048	0.0765926	0.072583	0.0354557	0.117247	-0.0127246	0.023595	-0.111979	0.135882	0.0542374	-0.436459	-0.0934718	0.163378	0.199875	0.0922354	-0.0059312	0.125241	0.102973	0.032636	-0.223797	-0.0371965	0.0934648	-0.147822	-0.165359	0.0532131	0.0969303	0.041275	0.114583	-0.0384382	0.114683	0.0356632	0.0965154	0.0527997	-0.074905	-0.0164644	-0.0887653	-0.0875471	-0.214979	0.311115	-0.0254943
25671	fbxa-22	-3.4772	0.585246	1.30834	0.947571	0.509364	0.678787	0.0322635	0.787247	1.04313	0.979959	0.947023	1.13373	0.662328	0.328446	0.76934	0.883691	1.03302	1.01792	0.302849	0.873692	-3.14769	-1.86617	-2.86601	-1.9482	-1.62862	-1.63112	-1.52395	-2.13107	-1.64086	-2.10948	-2.93753	-2.97332	-2.68279	-2.37625	-2.33	-2.55951	-2.86407	-2.87224	-2.10883	-2.02843	0.765874	-2.26009	-2.35184	1.58058	1.24941	-3.33865	0.76195
9425	fbxa-220	0.0267346	0.23597	0.0757868	0.0455055	0.0172352	-0.136416	-0.144652	-0.0949713	0.057563	0.0605281	-0.12419	-0.168974	-0.118165	0.0513115	0.153369	-0.0737205	-0.0819216	0.182317	-0.114384	0.0559118	0.230337	-0.119371	0.0483495	0.0853284	0.0523837	0.0637237	0.0982758	-0.128394	-0.173372	-0.0355623	0.0272947	0.102622	0.151613	-0.0370877	0.138131	-0.101986	-0.180649	-0.295876	-0.0405465	0.103827	0.0587049	0.00744496	-0.116012	-0.0543323	-0.108276	0.10708	-0.0122031
33636	fbxa-222	-0.0754968	0.239288	-0.245256	-0.0174076	-0.0866177	-0.0399669	0.132942	0.0258815	0.0617983	0.0843772	-0.00978251	0.118437	-0.0100567	0.222981	0.093275	-0.20408	-0.0256044	-0.213897	-0.0276885	0.123562	0.18562	0.158706	0.0945235	0.105358	-0.0817789	-0.0508243	-0.00122929	-0.0307977	0.0535442	-0.0500637	-0.164352	-0.185774	0.0808646	-0.00796446	0.0634104	-0.0365142	-0.218948	-0.248072	-0.125653	0.166353	0.165749	-0.0793151	-0.216926	-0.0132907	-0.116883	0.0345974	0.108827
41957	fbxa-223	-0.0460806	-0.168456	0.0584621	0.0371156	-0.0106167	0.0203851	-0.0425569	0.0530005	-0.0169788	0.230524	0.0674263	0.0484182	-0.250787	-0.0844784	0.105071	-0.123216	-0.0735274	0.111623	0.033824	-0.082752	-0.305397	0.144961	0.0303697	-0.0732243	0.0430608	0.111307	-0.0234771	0.187781	-0.0432672	-0.000506452	-0.0287079	-0.145766	-0.058507	-0.0360014	0.0166384	0.0294328	-0.0879338	-0.0313714	-0.0655585	-0.0495294	0.157784	0.0462547	-0.056543	0.0740007	0.0247956	0.0271889	0.080466
8162	fbxa-224	-0.14666	-0.20199	-0.0688574	-0.115098	0.0678403	-0.0632138	-0.0107451	0.0469443	-0.0161804	-0.0199086	-0.180155	0.103101	0.0917079	0.0288156	-0.0093686	-0.501891	-0.0131671	0.142775	0.0690831	-0.173556	-0.000296721	0.12575	0.121386	-0.390044	-0.0359975	0.108646	-0.0763797	0.131231	0.0139756	-0.171986	-0.355505	-0.0942572	-0.0345959	-0.00924484	-0.0914024	0.160321	-0.197504	0.172535	0.38485	0.710137	0.102473	0.0601182	-0.0691841	0.0363257	-0.12227	-0.108885	0.0132961
22574	fbxa-224	0.0287488	-0.112452	-0.344942	-0.303635	0.19263	-0.133853	0.0296978	-0.115373	-0.119889	0.164217	0.0526364	-0.0620412	-0.125948	-0.0530398	0.0607388	-0.409688	-0.19237	-0.208995	0.00366461	-0.0196224	0.0653066	0.114565	0.181072	0.143673	0.111592	0.0856186	-0.161956	-0.0518207	0.132059	-0.38242	-0.0239823	-0.0480557	0.0317255	-0.0485108	0.126472	0.0810953	-0.407333	0.221308	0.407297	0.706449	0.0815165	-0.114645	-0.112224	-0.05466	-0.161331	0.219307	-0.164762
33222	fbxa-224	-0.0997577	-0.263968	-0.482299	-0.109321	0.133422	0.0123623	0.0688817	-0.0375013	-0.0974181	0.0876398	0.0799036	0.0235878	-0.00072057	0.050078	0.0384018	-0.656025	-0.0992206	-0.275532	-0.0129841	0.0466645	0.0271725	0.0763322	0.204168	-0.0038041	-0.0885253	0.0462334	-0.0882953	0.0735393	0.135597	-0.127807	-0.463967	-0.204563	-0.040441	0.0194943	0.0441071	0.12498	-0.377174	0.0253354	0.388355	0.896173	0.178177	-0.00776763	-0.180862	0.0423917	0.0119409	0.0159426	-0.00916114
31728	fbxa-23	-0.480521	0.190355	-0.0169742	-0.112351	-0.439422	-0.0500271	0.129949	0.0827164	-0.00073056	-0.176533	-0.0201477	0.144512	-0.145604	0.10361	0.072999	-0.392891	0.0941812	0.0229138	-0.18718	0.240569	0.222178	0.268201	-0.0812479	0.221588	-0.0883811	-0.11664	0.0925816	0.161327	0.311516	-0.0247581	-0.469426	-0.536926	-0.11795	0.115525	0.114502	-0.144265	-0.234273	-0.24346	-0.320112	0.168036	-0.102221	-0.0156078	-0.158036	0.554409	0.64618	-0.23578	-0.0223738
14133	fbxa-24	-0.465137	0.272377	-0.0440412	-0.0937755	-0.23041	-0.0150308	0.056459	0.142395	0.180277	0.123125	0.0946763	0.195703	0.0361543	0.0865059	0.161329	0.142189	0.116745	0.0459631	-0.0253791	0.246679	0.0912747	-0.0388005	-0.248625	0.114823	-0.0649347	-0.168588	-0.014821	-0.0592717	0.00335926	-0.196023	-0.349392	-0.174342	0.0079181	0.0687137	0.0601802	-0.0320902	-0.146801	-0.276353	-0.0248522	-0.0119049	-0.0315432	-0.106347	-0.142189	0.316111	0.296598	-0.329009	-0.0307905
40046	fbxa-24	-0.0352928	0.232741	0.0653546	0.125378	-0.0395225	-0.0141831	0.179284	0.166279	0.203943	0.000272939	-0.0205849	0.122776	-0.019941	0.0757984	-0.0272411	-0.195703	0.168214	0.0560154	0.0357181	0.132983	-0.0742116	-0.104401	-0.139754	-0.124724	-0.012871	0.00980894	0.0500883	-0.0578089	0.111614	-0.128432	-0.331237	-0.133539	0.0171402	0.0223747	-0.120038	-0.0319239	0.133234	-0.0783546	-0.231285	0.0415429	-0.0593011	0.00431598	-0.124234	-0.0435799	-0.267638	0.101847	0.114137
40811	fbxa-25	-5.60073	0.91113	0.879262	0.895563	0.686826	0.706127	-0.205234	1.00799	1.12229	1.67046	1.21365	1.62122	1.05545	0.333873	1.01717	0.699065	0.802936	0.899573	0.795438	0.963098	-4.83189	-4.90856	-4.29004	-4.8083	-4.03016	-3.49652	-3.3741	-4.07661	-2.9238	-4.57513	-6.60097	-6.49175	-6.00685	-4.54483	-5.05129	-5.36861	-5.73327	-5.96967	-3.59232	-5.08907	1.04236	-4.18883	-4.94738	1.67516	0.855248	-3.81847	1.07474
41167	fbxa-26	-0.331428	0.244701	0.420401	0.211183	0.0929292	0.0635583	-0.132273	0.15	0.230505	0.237079	0.187459	0.264852	0.0428853	0.14957	0.354971	0.126916	0.105116	0.304396	0.132669	0.376709	-0.143564	-0.241474	-0.212799	-0.285426	-0.128877	-0.0295119	-0.146741	-0.229739	-0.127869	-0.363419	-0.51256	-0.209397	-0.201902	-0.320366	-0.107717	-0.341814	-0.00821532	-0.291155	-0.363181	-0.00936372	0.128086	-0.13098	-0.232368	0.073063	-0.122856	0.316003	0.134387
35505	fbxa-27	-0.127883	0.146022	-0.766423	0.171565	-0.020309	-0.202775	0.109584	0.144211	0.292875	-0.0208013	0.0104658	0.138925	-0.122264	0.0196186	0.190795	0.0577472	0.124448	-0.831699	-0.167468	0.079138	0.199303	0.154055	-0.0119685	0.285022	0.0933132	0.12466	0.173701	-0.104904	-0.00324957	-0.0953982	-0.187083	0.216374	0.0223155	0.0273822	0.177629	-0.151094	0.143614	-0.160534	0.0586659	0.219562	-0.254628	-0.0955917	-0.190096	-0.217626	-0.12061	0.00566047	-0.274221
43481	fbxa-28	0.245613	-0.530618	-1.42374	-0.230641	-0.933471	-0.890708	-0.19351	-0.66335	-0.540208	-1.06234	-1.05271	-0.893276	-1.02228	-0.994777	-0.551592	-1.39966	-0.744598	-1.25719	-1.27682	-0.483901	0.646943	0.541866	0.0851942	0.807077	0.60895	0.462884	0.415066	0.254721	0.339503	0.20108	0.156551	0.497053	0.298438	0.38067	0.484685	0.236039	0.571702	0.0693383	-0.354453	0.56726	0.0709334	0.558991	0.580995	0.0672511	0.575145	0.404443	-0.0721612
25699	fbxa-29	0.248843	-1.35799	-1.91408	-0.356057	-1.61673	-1.41526	-0.683887	-0.873926	-0.785464	-1.09102	-0.86071	-1.13706	-1.48759	-1.16339	-0.88444	-0.991137	-1.34754	-1.90079	-1.49099	-1.14103	0.546158	0.650632	0.208241	0.723425	0.588881	0.503252	0.0203396	0.356921	0.182051	0.124566	0.169922	0.331819	0.336511	0.433128	0.558674	0.276448	0.359755	0.153049	0.24523	0.405953	-0.122475	0.539599	0.710216	0.986373	1.16033	1.11691	-0.190498
36601	fbxa-29	1.05621	-1.55075	-2.21961	-1.793	-1.64874	-1.65741	-0.850009	-1.16529	-1.24537	-1.71853	-1.36066	-1.37221	-1.66938	-1.06095	-1.13265	-1.47567	-1.44484	-2.22158	-1.70595	-1.39038	0.915095	1.07865	0.677839	0.802919	0.770476	0.812101	0.303096	0.803055	0.492274	0.372114	0.433478	0.505938	0.58152	0.46064	0.589213	0.566241	0.696777	0.531501	0.40456	0.795023	0.297399	0.439972	0.328222	-3.61546	-4.57668	0.683373	0.324295
29418	fbxa-3	0.00635468	0.0607851	0.274122	-0.0751576	0.013	-0.0464469	-0.0947666	0.0684953	0.0264815	-0.00990589	0.0422942	0.0272347	0.0674694	0.126502	0.102437	-0.00648855	0.0241136	0.202734	-0.0278336	0.131189	0.187008	0.135676	0.116589	-0.0025446	0.103062	0.0476001	0.039226	-0.0151107	0.0371629	-0.0270847	-0.0571042	0.0273109	-0.0892778	0.0573344	0.124394	0.0689497	0.0393517	-0.0661166	0.0051065	0.148633	-4.04146	-0.0661084	-0.14507	-0.336775	-0.211995	-0.0662474	0.191253
38521	fbxa-30	0.487207	-0.0133002	-0.28148	-0.0579923	-0.338322	-0.236023	0.0856094	0.187764	0.212737	-0.0627132	0.0511412	0.190891	-0.367975	-0.00830324	0.175526	-0.439545	-0.0227997	-0.128169	-0.242636	-0.0238979	-0.0958121	-0.0341979	-0.17024	0.0648388	-0.0482102	0.0218652	0.0244967	-0.180382	-0.0092928	-0.064932	-0.124547	-0.0140019	0.0747757	0.078324	0.118076	-0.0533865	0.0945422	-0.110593	-0.337624	0.126061	-0.145309	0.245997	0.023616	0.0958308	0.0711722	0.641247	-0.120578
2303	fbxa-31	1.03105	-3.6929	-4.33561	-3.90218	-3.69709	-4.09559	-2.06018	-2.57959	-2.38701	-2.87312	-2.26402	-2.87372	-2.66804	-2.23556	-1.88286	-2.84529	-4.03595	-3.94978	-3.69461	-3.85477	1.17727	1.26759	0.752046	1.00735	1.10406	1.00898	0.32007	0.86941	0.118435	0.536102	0.705403	0.926017	0.855289	0.556444	0.912951	0.669338	0.878196	0.5354	0.220356	0.875928	0.597175	0.573964	0.58567	-2.88898	-4.44677	0.839318	0.396093
6737	fbxa-32	0.398133	0.242013	0.0716888	-0.130359	-0.347782	-0.342324	-0.207907	-0.111507	-0.124522	-0.362603	-0.359502	-0.275537	-0.465818	-0.129389	-0.0376092	-0.246476	0.0667107	0.103892	-0.275556	0.101798	0.230152	0.0350507	-0.0584149	0.0880979	0.073985	-0.0110029	-0.00552529	-0.122845	-0.0507673	-0.15466	-0.041144	0.168763	0.00702814	-0.111109	-0.00194212	-0.195324	0.243506	0.0311287	-0.0810106	0.142611	-0.200143	0.447112	0.704176	-0.127962	0.0872709	0.584685	-0.228456
29339	fbxa-33	0.992629	-6.6269	-7.48365	-6.34924	-7.14516	-6.70083	-2.01718	-2.5101	-2.56651	-3.41629	-2.56707	-2.93288	-2.65675	-2.29654	-2.39441	-2.94004	-7.62033	-7.68977	-6.70288	-6.48366	1.22787	1.42618	0.817093	1.06796	1.05359	1.08922	0.388639	1.18523	0.27992	0.539761	0.583706	0.691392	0.74585	0.800098	0.870251	0.740228	0.612957	0.494745	0.391025	0.746351	0.449293	0.690447	0.552091	-3.00109	-5.25516	1.02207	0.422823
33731	fbxa-34	0.727809	-3.32533	-4.40362	-3.25948	-3.65282	-3.01348	-1.1856	-1.08195	-1.30892	-1.76973	-1.1407	-1.35891	-1.6592	-1.53814	-0.996222	-1.52767	-3.52789	-4.3416	-3.7266	-2.6379	0.747016	0.962615	0.396658	0.789856	0.742252	0.832753	0.411404	0.766365	0.177238	0.753927	0.479812	0.568859	0.718261	0.860701	0.958584	0.694695	0.852237	0.624335	0.419514	0.824273	0.474875	0.80871	0.666512	-2.43279	-5.58265	0.917269	0.487326
37604	fbxa-35	-1.18221	0.769406	0.091949	0.67098	0.382273	0.552468	0.636482	0.847589	0.949402	0.967574	0.978868	1.09543	0.52619	0.403392	0.866738	0.187664	0.544966	0.293333	0.550894	0.788787	-1.1076	-0.903775	-1.06862	-0.908577	-0.815338	-0.536017	-0.348585	-0.392755	-0.17592	-0.615599	-1.20947	-1.03205	-0.892501	-0.661355	-0.651605	-0.823566	-0.663393	-1.0955	-0.947068	-0.820391	-0.308051	-0.5425	-0.748306	-0.408585	-0.461829	-2.15093	-0.229765
23896	fbxa-36	0.872387	-5.29384	-5.92748	-5.8865	-6.40588	-5.84315	-1.93044	-1.90248	-1.94278	-2.74402	-1.90504	-2.24523	-2.26977	-2.00543	-1.65615	-2.07564	-6.62435	-5.91791	-5.72367	-5.69388	1.01754	1.17324	0.542815	1.00373	0.982988	1.0049	0.535176	0.996497	0.181496	0.636023	0.578626	0.568521	0.600599	0.81358	0.885955	0.762291	0.747652	0.708528	0.499311	0.822075	-0.0630251	0.573426	0.482463	-2.89508	-5.0093	1.8072	-0.0982172
16699	fbxa-37	0.0587858	0.0171502	-1.01189	0.128052	-0.556583	-0.545223	0.119102	-0.246631	0.295559	-0.320986	-0.209486	-0.127163	-0.170298	-0.159562	-0.234274	-0.411703	-0.47367	-0.526701	-0.470051	-0.134266	0.400983	0.126671	-0.139444	0.534639	0.163212	0.0460957	0.220114	0.124893	0.0786258	-0.0155645	0.0739787	0.386267	0.00441725	0.40128	0.340436	0.320127	0.24529	-0.110088	0.0686441	0.398906	-0.656711	0.229122	0.0760719	-0.0894941	0.0744415	0.54188	-0.702747
24971	fbxa-38	1.63218	-4.81809	-5.23443	-2.47451	-5.60255	-4.82708	-2.03422	-4.41616	-4.70247	-3.93054	-4.47147	-4.94853	-5.44864	-5.82932	-4.94721	-2.98749	-5.44537	-5.29758	-4.73836	-4.71805	-5.40816	-4.53804	-5.45683	-2.23188	-4.37665	-4.07354	-5.31784	2.24541	1.06716	1.56768	-2.5718	-5.39996	-5.30231	-4.85969	-4.74357	-5.51283	-5.40614	1.4477	1.46901	1.71923	1.70169	1.80089	1.84244	1.62566	1.48892	1.9343	1.76978
40392	fbxa-39	-0.0238117	0.201829	0.121151	0.0600853	-0.0493526	-0.0894515	-0.0137923	-0.117243	0.102264	-0.273647	-0.0219988	0.138722	-0.0653027	0.0739373	-0.0471427	-0.192868	-0.139733	0.167195	0.0467917	0.162055	0.0736525	0.0673079	-0.0563199	0.0111073	0.00542883	0.0937698	0.0270876	0.0334246	0.109797	-0.0865045	-0.316148	-0.0220676	-0.0979993	-0.0151726	-0.0272566	-0.0338645	-0.00674535	-0.108158	-0.12693	0.209873	0.11886	-0.0030739	-0.301952	-0.116713	-0.150632	0.203232	0.21278
27382	fbxa-4	-0.0468287	0.0152885	0.108472	0.0185904	-0.0012465	-0.0308366	0.0585779	0.0926817	0.0701528	-0.0124591	0.001148	0.133191	-0.113745	0.0434072	0.143673	-0.0670848	0.0892192	0.14474	-0.0936423	0.145377	0.0810796	0.15414	0.0178149	0.0229422	-0.0449843	0.0396078	0.0468374	-0.037994	0.0600571	-0.140703	-0.0372861	-0.0380739	-0.00472077	0.0508985	0.0883124	-0.0542021	-0.0753852	-0.178592	-0.049035	0.0475353	0.00690504	-0.0328335	-0.171018	-0.308944	-0.213291	0.0313259	-0.113849
33844	fbxa-4	0.0476957	0.0248975	0.122169	-0.0219331	-0.045392	-0.115642	-0.0642166	0.0372492	0.0240644	-0.0777914	-0.0342285	0.0646113	-0.0775624	0.0778281	0.105908	-0.0214823	0.0948315	0.101292	-0.0105731	0.0673484	0.102545	0.0327731	0.0232073	-0.0895855	-0.0330968	0.00743326	0.024221	-0.0352058	0.0204356	-0.0754505	-0.0196685	0.0914523	-0.0238058	-0.0812021	-0.00729843	-0.0181964	0.178021	-0.0302174	-0.065399	0.102802	0.0840473	-0.103986	-0.360467	-0.492192	-0.386762	0.244703	0.315128
6971	fbxa-40	0.056933	0.0762916	0.173653	-0.0484686	0.0489541	-0.0145544	-0.025597	0.187809	0.13736	0.00274639	0.0330016	0.167158	0.0560327	0.322198	-0.0433946	-0.0351997	0.314741	0.309424	-0.0275324	0.0686502	0.142785	0.0150171	0.125207	-0.0632489	0.00399941	-0.0940296	0.00996996	0.0820956	-0.192307	-0.00941562	0.0641219	0.103746	-0.066745	0.188286	0.0436195	-0.0115643	0.140046	-0.113592	-0.0446313	-0.219631	-0.113603	-0.0470399	-0.103871	-0.0390497	-0.360223	-4.72424	-0.108695
13417	fbxa-41	-1.07573	-0.0160296	-0.0177674	-0.435473	-0.280318	-0.320205	-0.24908	-0.181012	-0.245185	-0.135853	-0.26932	-0.190282	-0.36857	-0.165251	-0.0041018	-0.350344	-0.261487	-0.104518	-0.313583	-0.0384638	0.00630335	-0.0421929	-0.1712	-0.11503	-0.194456	-0.167292	-0.122821	-0.285055	-0.202059	-0.653253	-0.286448	-0.168877	-0.045398	-0.217884	-0.0610546	-0.308922	-0.214705	0.538696	0.589646	1.02655	0.44453	-0.51563	0.759382	1.16866	1.06698	-1.88987	0.755951
13364	fbxa-42	-0.129778	0.161672	0.0778589	-0.0789944	-0.0535878	-0.247419	-0.159441	-0.171578	-0.0652723	0.0772614	-0.104241	-0.0609298	-0.0925187	0.00155656	0.180387	0.106495	-0.174748	-0.00757307	-0.0942625	0.104332	0.204776	0.0900815	0.0913725	0.0982914	0.0695569	0.0679543	-0.00192613	-0.0309777	0.0218691	-0.173575	-0.033125	0.0119038	0.123798	-0.0223012	0.232249	-0.0697442	-0.000268696	-0.036434	0.0299818	0.273727	0.0453252	-0.0854241	-0.224822	-0.232899	-0.0181533	0.171094	-0.12215
25937	fbxa-43	-0.140149	-0.0891306	0.324036	0.0822048	-0.139696	-0.0666531	-0.172806	-0.0119	-0.0224453	-0.0797176	-0.00776322	0.0377324	-0.097065	-0.0350796	0.0393963	0.178454	0.00256714	0.130719	-0.247494	0.0824715	0.043808	0.0280358	-0.0566249	-0.0254025	-0.0252755	0.0115072	0.0539345	-0.00808067	0.0364377	-0.140709	-0.130684	-0.121396	-0.0353318	-0.0225009	0.0276152	-0.0697154	0.147856	0.0702542	0.113956	0.0287191	-0.110805	-0.00551913	0.0451156	-0.0640789	0.0627172	0.251469	-0.0596245
37377	fbxa-44	-0.00794301	0.0825181	-0.297506	0.0364382	0.100159	0.000150851	0.0101802	-0.0718206	0.0778431	0.103831	-0.0715177	-0.0446315	-0.1173	-0.00271877	0.0527713	0.0691924	0.0335226	-0.43304	-0.0706715	0.235479	0.0629309	0.125801	0.0571273	0.0677539	0.0130692	0.0212526	0.043347	-0.0846819	0.151356	-0.110565	-0.00717433	0.194455	0.0130517	-0.0898016	0.0766095	-0.141775	0.210696	-0.0513028	-0.0721217	0.257423	0.131564	-0.0450361	-0.126993	-0.107883	0.107033	-0.806088	-0.0118761
45116	fbxa-45	-0.0975573	-0.122528	0.125944	0.279776	-0.173118	0.0849538	-0.255567	0.0307249	0.0708344	-0.00475638	0.120577	0.108004	-0.116913	-0.125532	0.179776	-0.162373	0.00983863	0.130541	-0.0747926	0.0861181	-0.148379	0.0488205	-0.107239	0.0253865	0.123101	0.0705921	-0.0163667	0.0198614	-0.0840664	0.149513	-0.125092	-0.21049	-0.160266	-0.0622514	0.0353373	-0.216089	0.0186999	0.0168825	-0.0372227	0.171668	-0.101384	0.103301	-0.00083131	-0.0848791	0.0918587	0.143125	0.00599433
9476	fbxa-46	-0.113195	0.230079	0.229494	-0.0502721	-0.0745089	-0.147324	-0.0157658	0.0955002	0.0236271	0.0913691	-0.10315	0.0244417	-0.189759	0.0731279	0.13013	0.123126	0.158122	0.192067	-0.110789	0.142559	0.138716	0.0499306	-0.0171901	0.0363278	0.00644529	-0.100455	0.0140547	-0.0872334	-0.0856342	-0.222912	0.00905329	0.0525915	0.0692816	0.0255128	0.159598	-0.154348	-0.0847692	-0.256475	-0.0169239	-0.141086	0.128098	-0.0379043	0.163096	-0.157485	-0.219236	-0.0187324	-0.224342
9937	fbxa-46	-0.210351	0.245254	0.0247942	-0.269132	-0.265766	-0.342636	-0.194352	-0.254671	-0.254445	-0.398227	-0.350024	-0.412978	-0.400905	-0.0604601	-0.308767	-0.268698	-0.0663617	-0.0161689	-0.173265	-0.0966292	0.591572	0.262777	0.377882	0.533156	0.182225	0.320349	0.140171	0.299753	0.185386	0.129619	-0.113766	-0.166135	0.198481	0.198197	0.0865338	0.0984768	-0.0372422	-0.317366	-0.153013	-0.0186094	-0.0854175	-0.335046	0.0991253	-0.141205	-0.0692253	0.752557	-0.216869
13269	fbxa-46	-0.152219	0.214561	0.0920725	-0.0202016	-0.136261	-0.0974385	0.0906281	0.113242	0.0473812	-0.104043	0.0155549	0.0796811	-0.097923	0.136602	0.0891377	-0.0596096	0.126358	0.122517	-0.0697028	0.138903	0.171169	0.0693171	-0.0418448	0.135917	-0.0541318	-0.128666	0.0659288	-0.128948	-0.0359724	-0.0980572	-0.0115741	0.0578682	-0.00171661	0.0671199	0.0864597	-0.163273	0.0135338	-0.27799	-0.115015	-0.0842167	0.180565	-0.0331514	0.133388	-0.128397	-0.253894	-0.0857125	-0.086381
27954	fbxa-46	-0.141771	0.203345	-0.157689	0.00753008	-0.10978	-0.0348844	0.114051	0.147555	0.0286104	-0.0577761	-0.0225326	0.042155	-0.0542445	0.118826	0.0440381	-0.200944	0.121728	-0.053812	-0.084804	0.196649	0.204649	0.0766918	-0.0301382	0.203392	-0.0551768	-0.0834672	0.033534	-0.137301	-0.0997565	-0.101511	0.0242406	0.0220211	0.132765	-0.04776	0.000919588	-0.15526	-0.162905	-0.3305	-0.15357	-0.015904	0.293795	0.0603898	0.249851	-0.188049	-0.171299	0.0891127	-0.0559039
29303	fbxa-46	-0.012424	0.244678	-0.404638	0.00906454	-0.328871	-0.16888	0.0442314	0.136777	0.0180915	0.102952	-0.10166	0.0626333	-0.172148	0.0880056	0.124187	-0.0201077	-0.0202164	-0.329004	-0.197498	0.197004	0.249082	0.155529	0.0169227	0.155161	0.00913138	-0.0990024	0.0281745	-0.0727686	-0.0486769	-0.191896	0.0598858	0.102604	0.199251	0.020256	0.204153	-0.155483	-0.118787	-0.324256	-0.0839483	-0.0857258	0.354066	-0.0754214	0.16457	-0.143451	-0.118185	0.16964	-0.0859187
41580	fbxa-47	-0.195637	0.179388	-0.088224	0.226995	-0.09579	-0.20832	-0.0130802	0.0120481	0.153759	-0.207739	-0.286405	-0.0411686	-0.148225	-0.0975696	-0.015943	-0.342147	-0.0108453	-0.0526707	-0.118753	0.140125	0.244167	0.132117	-0.127286	0.274041	0.0213891	0.1261	0.212811	0.109887	0.0921846	-0.156016	-0.232627	0.142234	-0.0602172	-0.0312397	0.0555934	-0.062229	0.0505725	-0.226566	-0.297424	0.36491	-0.120922	0.0961623	0.0687428	-0.215419	0.181883	0.228431	-0.121463
4973	fbxa-48	-4.36237	0.0793193	0.661567	0.0352083	0.423685	-0.153542	-0.408001	-0.0311003	0.104823	0.191195	0.12001	0.0835449	-0.0776576	0.0624733	0.242501	0.442509	0.317587	0.469828	0.0618009	0.124103	0.162734	0.094736	0.162192	0.0174158	0.286764	0.293258	0.0301985	0.0930067	0.0807055	0.407407	-0.489864	0.19304	0.080821	0.0782483	0.205567	0.081449	0.434638	-2.71121	-2.07468	-3.76087	0.0476047	-2.69406	-0.0876266	0.343785	-0.117666	0.197896	-0.0648173
28291	fbxa-49	0.689651	-2.71035	-3.24574	-2.62518	-3.74025	-2.74272	-1.88475	-2.42496	-2.44537	-3.28173	-2.44401	-2.90732	-2.70666	-2.61908	-2.23306	-2.97115	-3.41522	-3.1954	-3.03961	-2.48316	1.46726	1.50141	0.634925	1.29649	1.18066	1.13178	0.44368	1.27324	0.375175	0.470768	0.370436	0.404235	0.421283	0.735969	0.717259	0.261006	0.628221	0.473212	0.466146	0.672634	-0.771493	0.655617	0.68861	-1.5025	-0.588138	1.18253	-0.821034
16200	fbxa-5	-0.0334448	0.296236	0.0692356	0.06538	-0.239943	-0.000636117	-0.173948	-0.165836	0.252936	-0.251928	0.0916956	0.167345	0.197597	0.0762698	-0.115593	0.0239403	-0.16164	0.224768	0.00579744	0.113408	0.15935	-0.00106523	-0.283443	0.257094	0.0633609	-0.0925942	0.10478	0.0267291	-0.212291	-0.155005	-0.139862	0.159023	-0.135002	0.21631	0.0718956	-0.00461245	0.0513382	-0.142957	0.177159	0.0362457	-0.46258	0.0507034	-0.113318	-0.177515	-0.251817	0.0550028	-0.145649
40231	fbxa-50	1.09267	-5.09387	-6.23857	-4.49894	-5.51273	-4.51185	-2.90961	-3.7033	-3.82011	-4.66818	-3.78196	-4.43987	-4.50382	-3.93464	-3.35194	-4.41772	-5.79703	-6.0015	-5.04048	-4.5918	1.31396	1.6143	0.637283	1.18779	1.24995	1.21414	0.361486	1.28977	0.134332	0.513875	0.541007	0.67296	0.772306	0.685482	0.762104	0.459068	0.824858	0.592355	0.233543	0.784169	0.432172	0.731561	0.620448	-3.31704	-4.12244	0.948476	0.415733
21655	fbxa-51	-0.081965	-0.125388	-0.501837	-0.556449	-0.627223	-0.515878	-0.22153	-0.262114	-0.425017	-0.836315	-0.52671	-0.522766	-0.834064	-0.434286	-0.603425	-0.441174	-0.104904	-0.503699	-0.563204	-0.135764	0.69882	0.729745	0.337383	0.858875	0.544568	0.547108	0.301901	0.526213	0.470888	-0.00332254	-0.172215	-0.243996	0.197019	0.360184	0.303527	0.156621	-0.025495	-0.0483427	0.362963	0.227546	-0.643376	0.0641527	0.374432	0.163354	0.332528	-0.288561	-0.579478
45205	fbxa-52	-0.344272	0.115982	0.0105329	0.331881	-0.189169	0.115974	-0.325371	0.0786407	0.039121	-0.0708011	0.0909327	0.153235	-0.302809	-0.162288	0.208703	-0.193442	-0.0168462	-0.0842914	-0.0145953	0.317359	0.137535	0.25498	-0.0610467	0.132287	0.190466	0.251541	0.0255157	0.0203386	-0.0188112	-0.138481	-0.520683	-0.392379	-0.21189	-0.0908405	0.0179212	-0.285925	-0.132254	-0.0914285	0.0806837	0.488613	0.222108	-0.141678	-3.24357	-0.014189	0.432444	0.358033	0.234208
32530	fbxa-53	-0.159075	0.0589287	-0.56677	-0.058232	-0.00242104	-0.169746	-0.246606	-0.0566729	-0.05844	0.0464213	-0.0404891	-0.0324598	-0.197482	-0.101577	0.117932	0.235509	0.0764841	-0.944819	-0.168811	0.196506	0.367466	0.264968	0.149795	0.201039	0.250057	0.239812	0.0682276	-0.0062375	0.0831666	-0.543565	-0.0168542	0.0955143	0.0682371	0.000623009	0.24192	-0.198394	0.274383	0.134767	0.11043	-0.0156288	-0.0938232	-0.00677878	-0.013253	-0.133031	-0.143281	0.0817658	-0.198806
27557	fbxa-54	-0.0282089	-0.566593	-0.501174	-0.736727	-0.962807	-0.9851	-0.555607	-0.726057	-0.892344	-1.36386	-1.0732	-0.948767	-1.34233	-0.736956	-0.986559	-0.905661	-0.401728	-0.579387	-0.979745	-0.459337	0.795088	0.96574	0.481164	0.872147	0.645315	0.503482	0.190106	0.515733	0.418862	0.0637456	-0.00385359	-0.0245446	0.314863	0.431278	0.385295	0.125952	0.192053	0.0810931	0.37083	0.317525	-0.893969	0.00954793	0.0741452	0.638891	1.07101	0.809552	-0.853065
1047	fbxa-55	-2.1843	1.07224	0.946042	0.740035	0.653972	0.539002	-0.206385	0.592816	0.956887	0.66405	0.850202	0.875244	0.56781	0.479197	0.62813	0.494328	0.930982	1.04503	0.792767	0.898313	-1.4645	-1.91059	-1.26184	-1.38616	-1.37456	-1.37088	-1.29598	-1.74525	-1.64403	-5.83137	-6.23696	-6.2513	-6.0566	-5.37847	-5.5295	-6.5666	-6.35885	-6.13597	-0.610515	-5.6272	0.785955	-5.78198	-5.63346	1.53498	1.24375	1.17715	0.837785
12907	fbxa-55	0.255443	-0.184609	-0.373072	-0.606369	-0.890338	-0.808552	-0.451033	-0.579432	-0.526176	-1.22627	-0.851115	-0.855396	-0.951834	-0.737398	-0.656736	-0.766717	-0.408673	-0.362156	-0.791103	-0.403986	0.957273	0.90524	0.437242	1.08957	0.648763	0.604343	0.415806	0.442904	0.107142	0.187277	-0.102479	0.369797	0.344484	0.152392	0.234409	0.239691	0.314435	-0.24301	0.411384	0.479422	-0.731999	-0.156279	-0.012359	-0.269959	0.0689906	0.685269	-0.977183
17601	fbxa-55	0.185624	-0.271338	-0.819319	-0.327706	-0.855237	-0.943556	-0.370999	-0.569436	-0.448085	-1.18816	-0.811354	-0.848251	-0.929555	-0.708399	-0.681769	-0.722824	-0.418081	-0.847214	-0.838445	-0.50591	0.814474	0.832373	0.346472	1.04019	0.631445	0.621894	0.410913	0.479401	0.184775	0.136021	-0.0368387	0.292103	0.283238	0.402472	0.430848	0.24484	0.20911	-0.170094	0.398228	0.445893	-0.810564	-0.0636384	0.0797129	-0.329665	0.484105	0.776339	-0.947949
22841	fbxa-55	0.113041	-0.260438	-1.46093	-0.592551	-0.933164	-0.879991	-0.275749	-0.268732	-0.449948	-1.19621	-0.769688	-0.960531	-0.794315	-0.866245	-0.69747	-0.755862	-0.413914	-1.47681	-0.842206	-0.444529	1.08635	0.749191	0.274037	1.17704	0.654208	0.859338	0.465051	0.554282	0.310753	0.0295392	0.322253	-0.0200658	0.171903	0.398106	0.39895	0.0907329	-0.117083	0.155971	0.379278	0.367136	-0.904506	0.135393	0.281579	-0.375227	0.200331	0.712972	-1.12616
30135	fbxa-55	0.294365	-0.324359	-2.0369	-0.424899	-0.787579	-0.865541	-0.140688	-0.624248	-0.324358	-0.973698	-0.738003	-0.725664	-0.944942	-0.33301	-0.674667	-0.774303	-0.358569	-2.10966	-0.838241	-0.387218	0.867365	0.860378	0.637399	1.12687	0.750485	0.424003	0.388591	0.570618	0.414793	0.129417	-0.2381	-0.117304	0.156899	0.512527	0.455802	0.114765	-0.180472	-0.394856	0.316167	0.470866	-0.862497	0.102857	0.243061	-0.0863404	0.363974	0.806652	-1.05623
38842	fbxa-55	0.131562	-0.169315	-1.00678	-0.278845	-0.685328	-0.694744	-0.368348	-0.426296	-0.18774	-0.920205	-0.855431	-0.684338	-0.874876	-0.669648	-0.513872	-0.788798	-0.30828	-1.10488	-0.682163	-0.26262	0.863398	0.800046	0.294863	0.774154	0.798317	0.785126	0.401769	0.574646	0.202306	0.203756	-0.310867	0.253303	-0.0272792	0.307392	0.3328	-0.0313939	0.270719	-0.397761	0.218784	0.526612	-0.524849	0.284766	0.323713	-0.266125	0.476675	0.0630784	-0.640542
34001	fbxa-56	-2.95403	1.23909	0.976278	0.828133	0.754614	0.559126	0.222044	0.878941	1.1732	1.2224	0.973541	1.19011	0.619866	0.51885	0.883971	0.668719	1.11524	0.827871	0.772001	1.09652	-2.00654	-1.75144	-1.75889	-1.80235	-1.29214	-1.24081	-1.58404	-1.90897	-1.11563	-2.17282	-2.79763	-2.82097	-2.97262	-2.40244	-2.01749	-3.19938	-2.54629	-2.58928	-1.82718	-1.83633	0.996995	-2.40423	-2.13867	-0.916442	-0.251004	-0.281478	0.904253
32662	fbxa-57	0.605773	-0.344765	-0.150006	-0.320474	-0.367469	-0.273691	-0.370051	-0.497952	-0.461893	-0.724226	-0.519607	-0.551392	-0.631725	-0.344504	-0.480566	-0.696275	-0.419243	-0.234684	-0.340971	-0.111	0.576283	0.80333	0.442665	0.681459	0.538357	0.622973	0.384868	0.552349	0.450682	0.187186	-0.00455418	-0.0627285	0.12957	0.308317	0.319072	0.144872	0.0350909	0.0471974	0.0655089	0.302509	-0.204875	0.144459	0.236902	-1.53689	-0.876347	-0.32121	-0.275831
32908	fbxa-58	-0.135879	-0.132596	0.0392254	-0.171902	-0.136306	-0.141668	-0.279201	-0.242798	-0.142684	-0.290387	-0.237097	-0.21474	-0.34488	-0.158833	-0.142413	-0.404098	-0.220043	-0.030632	-0.204874	0.0841329	0.240259	0.467081	0.134105	0.519739	0.283497	0.335876	0.14196	0.114125	0.0766478	-0.0374773	-0.144977	-0.200541	-0.0577678	0.00977628	0.0987149	-0.178754	-0.213033	-0.124216	-0.0732849	0.095928	-0.0480267	-0.119219	-0.117069	-1.1056	-0.686929	1.65122	-0.132946
1337	fbxa-59	-1.10656	0.677675	0.522493	0.128352	0.0608963	0.0619082	-0.388611	0.37744	0.400547	0.19707	0.238516	0.229883	-0.10657	0.136502	0.303729	0.221406	0.563575	0.564701	0.288517	0.365086	-0.297548	-0.344214	-0.487713	0.179846	-0.100167	-0.132703	-0.127768	-0.292357	-0.785272	-0.540705	-1.21413	-1.09253	-0.801588	-0.475981	-0.380288	-0.775866	-0.983745	-1.24224	-0.230653	-0.361311	0.20028	-0.984967	-1.15289	0.910144	0.626438	1.28664	0.239855
922	fbxa-6	1.68899	-6.70428	-7.39525	-6.8913	-7.80669	-6.4679	-4.61376	-5.72542	-5.83923	-7.08906	-5.71943	-6.68809	-6.42037	-5.62837	-5.31819	-5.54511	-7.45739	-7.36458	-6.7528	-6.29933	1.27656	1.59498	0.584446	1.44957	1.42142	1.32476	0.188136	1.73977	-0.266287	0.672822	0.586696	0.553837	0.590306	0.658864	0.74584	0.764285	0.718315	0.697253	0.328532	0.644532	0.660601	0.632541	0.633472	-6.05474	-6.82298	-4.57766	0.570323
23412	fbxa-6	1.50318	-5.36788	-5.8862	-5.19898	-5.83316	-5.06183	-3.55928	-4.43815	-4.68324	-5.67804	-5.07463	-5.15166	-5.86245	-5.19589	-4.86946	-5.10549	-5.98617	-5.76177	-5.3485	-5.12107	1.21343	1.67102	0.558304	1.29751	1.23693	1.10971	0.131469	1.62396	-0.0422899	0.607274	0.88942	0.400836	0.448315	0.852036	0.81254	0.672188	0.698708	1.08263	0.503863	0.673533	0.541875	0.766629	0.790823	-5.2631	-5.25663	-4.26476	0.63114
38130	fbxa-6	1.57999	-5.85181	-6.81446	-5.7974	-6.64842	-5.73676	-3.89193	-5.15543	-5.4515	-6.42643	-5.58026	-6.08863	-6.16536	-5.22447	-4.73839	-5.61728	-6.51593	-6.72139	-6.11367	-5.4521	1.29214	1.84231	0.715254	1.26392	1.24576	1.28762	0.21791	1.70851	-0.0638457	0.718031	0.661313	0.590329	0.499957	0.564284	0.65308	0.771465	0.642708	0.699904	0.360607	0.726638	0.637459	0.720698	0.499775	-5.67332	-5.54992	-4.51483	0.68348
20061	fbxa-60	-3.2587	0.970923	0.812061	0.705299	0.529523	0.564963	-0.0456296	0.843167	0.903944	1.06293	1.00576	1.19131	0.615633	0.376019	0.942575	0.775652	1.03111	0.804048	0.690666	1.0255	-2.77824	-2.78785	-2.25164	-2.63754	-2.37304	-2.21811	-1.77437	-2.40518	-2.01631	-5.97948	-6.66964	-7.07023	-7.3159	-5.87847	-6.05966	-6.95432	-6.93603	-6.88689	-1.3679	-6.04183	0.808684	-6.17098	-6.1325	2.11597	1.64095	-0.825239	0.69115
8976	fbxa-61	-0.0953166	0.203736	0.058202	-0.189754	-0.597196	-0.522527	-0.50263	-0.423153	-0.180192	-0.547003	-0.383288	-0.348013	-0.61556	-0.191344	-0.100466	-0.106375	-0.32212	0.000937358	-0.316063	-0.0318983	0.307568	0.278807	0.157287	0.226314	0.274255	0.311208	-0.0234838	-0.109292	0.0272063	-0.23487	-0.0234164	0.375188	0.201182	-0.00420692	0.214425	0.0339529	0.393934	0.0843707	0.206913	0.332081	0.0587262	-6.00455e-05	0.0159458	0.18355	0.279212	0.409468	-0.0007249
34220	fbxa-61	-0.190298	0.232122	-0.771746	-0.0710312	-0.351985	-0.445011	-0.117606	-0.25278	0.0409887	-0.394243	-0.197729	-0.0683798	-0.279149	-0.0260329	-0.0656689	-0.249132	-0.146588	-0.831642	-0.194165	0.0180433	0.374268	0.191653	0.0794132	0.111262	0.125095	0.114294	0.0365159	0.0256843	0.220357	-0.090177	-0.153024	0.0764782	0.132689	0.0550997	0.137942	0.116851	0.311657	0.162512	0.0898217	0.139411	0.0557919	0.034523	-0.0931011	0.367744	0.229231	0.34706	0.176757
15201	fbxa-62	0.671618	-0.392113	-0.214562	-0.283586	-0.488368	-0.806927	-0.232269	-0.672622	-0.550543	-0.391696	-0.574158	-0.649074	-0.59484	-0.633538	-0.364359	-0.0327524	-0.525144	-0.407882	-0.599778	-0.471909	-0.287695	-0.575893	-0.493766	-0.412306	-0.467633	-0.348416	-0.61689	0.770628	0.636754	0.519143	-0.0750746	-0.330022	-0.472914	-0.710126	-0.408769	-0.572927	-0.213326	0.772415	0.747572	0.853141	0.760351	0.624336	0.766699	0.558878	0.534822	0.806009	0.661991
29215	fbxa-63	0.555196	-1.28796	-2.56447	-1.24107	-2.71979	-1.55895	-0.657507	-1.3132	-1.1371	-2.04377	-1.56647	-1.45537	-1.72336	-1.32561	-1.44741	-1.55432	-2.20143	-2.43083	-1.88071	-1.20628	1.01698	1.17882	0.511144	0.901185	0.85788	0.874389	0.197672	0.751858	0.359122	0.279372	0.273697	0.53754	0.558769	0.626649	0.839414	0.360042	0.429581	0.282235	0.495141	0.630878	0.468502	0.509626	0.32816	-1.22314	-0.952803	0.892035	0.482749
21947	fbxa-64	0.317825	0.53598	0.683158	0.394408	0.451268	0.354466	0.380755	0.545383	0.651339	0.429178	0.977755	1.33483	0.99334	0.101412	0.645889	0.658406	0.533298	0.479452	0.452588	0.544089	-4.38479	-5.00832	-4.14236	-3.44895	-4.34762	-4.33889	-3.27635	0.487496	0.629834	0.337912	-3.97381	-6.85232	-7.027	-6.52807	-6.18563	-6.9231	-7.07012	0.150918	0.53694	0.557334	0.407249	0.0982599	-4.26837	0.348867	0.409127	0.632745	0.375312
19694	fbxa-65	0.42071	0.617195	0.501025	0.393639	0.546803	0.448279	0.501007	0.617503	0.684899	0.544916	1.08085	1.3892	0.892839	0.207618	0.716419	0.572491	0.542145	0.468241	0.509472	0.654066	-4.37537	-4.98661	-3.96524	-4.23563	-4.30054	-4.19433	-3.31535	0.516225	0.604239	0.442483	-3.77631	-7.96628	-7.85182	-7.72728	-7.27432	-8.17662	-8.24622	0.0304089	0.57496	0.579068	0.521314	0.295583	-3.81039	0.469732	0.457739	-2.38934	0.427876
7609	fbxa-66	-0.148787	0.136637	0.372065	-0.00479246	-0.0211341	-0.132895	-0.224843	-0.133283	-0.00916209	-0.116386	-0.0655197	0.0184125	-0.0518269	0.0509536	0.0410392	0.160621	-0.00478416	0.249728	0.0673208	0.107935	0.10145	-0.0245845	0.00456374	-0.0891613	0.0388605	0.0336413	-0.0739344	-0.0540001	-0.0442001	-0.124522	-0.228667	0.0243633	-0.115284	0.0207552	0.119454	-0.0576741	0.119522	-0.0180048	0.107405	0.101972	0.00564144	-0.0235105	-0.11779	-0.129869	-0.17406	0.066032	0.0187602
19515	fbxa-66	-0.00712717	-0.264876	-0.327332	-0.521924	-0.328056	-0.47319	-0.222757	-0.413109	-0.400763	-0.512127	-0.48893	-0.381658	-0.564979	-0.213099	-0.349985	-0.379356	-0.252444	-0.424493	-0.601859	-0.0560772	0.67043	0.658819	0.432706	0.686927	0.580175	0.46569	0.282828	0.350982	0.453404	-0.105835	-0.113015	-0.0761399	0.260244	0.145602	0.255964	0.0695299	-0.0528494	-0.10117	0.129472	0.271361	-0.39219	0.0284678	0.291463	-0.0921736	0.141074	0.138736	-0.40289
40964	fbxa-67	-1.48814	0.802885	0.448942	0.464525	0.398302	0.346805	0.236321	0.641375	0.695555	0.723493	0.585868	0.682007	0.266282	0.34483	0.684303	0.327501	0.748558	0.578944	0.390598	0.678472	-0.786592	-0.841892	-0.788001	-0.761584	-0.656965	-0.548227	-0.659404	-0.828755	-0.630548	-0.919328	-1.16281	-1.14327	-1.16092	-0.92215	-0.754617	-1.24351	-1.00076	-1.12018	-0.653314	-0.729497	0.66991	-0.682231	-0.7701	0.58018	0.699078	-0.882688	0.571256
3648	fbxa-68	0.144735	0.0202982	-0.0865116	-0.0460885	-0.202835	-0.204165	-0.0660528	-0.0228567	0.0386585	-0.231565	-0.158551	-0.133747	-0.155966	-0.0899581	-0.12183	-0.172855	-0.00868385	0.029789	-0.0946988	-0.115575	0.040551	-0.254249	-0.197219	-0.0423708	-0.121606	-0.112686	-0.0625678	0.396344	0.270673	0.229169	-0.270272	-0.0115713	-0.128282	-0.147141	-0.133408	-0.0760385	0.0206652	-0.0596802	0.213534	0.310181	0.351901	0.113898	-0.0802389	0.203462	0.103152	0.249757	0.369175
21915	fbxa-69	-0.0683704	-0.19812	0.228781	0.0974942	0.00681922	0.185423	-0.107766	0.248099	-0.0216973	0.0823679	0.145487	0.0240428	0.0601053	-0.015524	0.0516137	0.432795	0.227683	0.0565606	-0.0183153	-0.0363755	-0.11047	-0.0317273	-0.0793219	-0.0166133	0.0156187	-6.94161	0.0826824	-0.0390391	-0.00588661	-0.0124673	0.0623569	-0.155454	0.0482245	-0.187427	-0.196785	-0.0840233	0.0730883	0.255224	0.215014	-0.16812	-0.107485	0.104579	0.303277	0.0400954	0.0777782	-0.32204	-0.0714853
37127	fbxa-7	-0.0452002	0.0266932	-0.166686	0.100437	-0.0575028	-0.0237036	0.121153	0.0425637	0.00864154	-0.0595036	-0.0211842	0.0663876	-0.156811	0.0444236	0.07283	-0.0233667	0.0793027	-0.137369	-0.0242646	0.120748	0.00522965	-0.0345856	0.0368444	-0.0473504	-0.0953361	0.0551286	0.00623875	-0.0067317	0.131512	0.0145837	-0.0897043	0.0353507	-0.0918967	-0.0285298	0.0561798	-0.0646598	0.0394497	-0.141997	-0.0128311	0.150381	0.0864063	-0.0190143	-0.147506	0.0366747	0.022662	-0.0164004	0.055162
18579	fbxa-70	-4.45823	1.16492	0.598923	0.855608	0.647615	0.84871	0.278155	1.007	1.22924	1.20641	1.34408	1.44449	0.969324	0.739028	0.893818	0.734843	1.11712	0.989515	0.908879	1.08553	-2.36398	-2.74267	-2.10516	-2.43027	-2.28204	-2.05975	-2.05097	-2.67098	-1.75163	-6.84743	-6.73602	-6.94137	-6.98384	-6.74376	-6.43278	-6.8189	-6.64563	-6.82396	-1.50752	-6.69935	0.730179	-6.54551	-6.42418	0.68562	0.602849	-0.493703	0.780208
4352	fbxa-71	-0.873665	0.238037	-0.0638251	0.0963687	0.108848	-0.0635042	0.114487	-0.0238111	0.241355	0.153028	-0.0539946	-0.120731	0.0697034	-0.165666	0.146591	-0.11946	-0.0607406	-0.0784915	-0.201806	0.0470311	0.276427	0.00402624	-0.10777	0.314073	0.239904	0.124444	0.22085	0.0494786	0.10196	0.0921679	0.0781502	0.326472	0.158727	0.0348262	0.105749	0.0100254	0.187265	-0.602853	-0.771623	-0.633395	-0.1866	-0.722283	0.254163	-0.0869594	0.162679	0.0825026	-0.251763
29718	fbxa-72	-0.0855664	-0.093641	-0.273155	0.0116903	-0.0264564	0.0486655	0.00755376	-0.0194637	0.0527833	0.048456	0.130573	0.119802	0.0338746	0.027961	-0.050904	0.00941951	-0.007405	-0.278538	-0.0224329	-0.047842	0.0378883	0.0982564	-0.0174316	0.0558404	0.0112578	-0.0462363	-0.0254105	0.0470277	0.107628	-0.0403245	-0.0563793	-0.14271	0.0307587	0.0861405	0.116462	0.0740764	-0.129638	-0.00341234	0.0704806	-0.0900298	-0.10972	0.0207607	-0.0291022	0.125282	0.0620455	0.0797166	-0.044196
32193	fbxa-73	0.0975996	0.113822	-0.410201	0.159804	-0.0489347	0.0159146	0.321741	-0.001689	0.195879	-0.147437	-0.162452	0.0315852	0.130343	-0.0183835	-0.159808	-0.114982	0.134838	-0.248191	-0.106389	0.0803412	0.146691	-0.0895854	-0.222784	0.150527	-0.0913584	-0.19051	0.216358	-0.0205085	0.0329146	-0.0999503	-0.0449072	0.069083	-0.172576	0.0997952	-0.144768	-0.086736	-0.0404301	-0.166876	-0.015411	-0.0264621	-0.107341	0.0596474	0.0442803	0.0972714	0.281232	0.0195085	0.0988032
2493	fbxa-74	-0.548086	0.270397	0.079678	0.171777	0.0276732	-0.0401738	0.0188855	0.116294	0.143804	0.247065	0.0296044	0.16832	0.058837	0.22243	-0.0236578	-0.0116768	0.150407	0.165712	0.0541157	0.107172	0.150323	-0.0550402	0.0194467	0.102633	-0.00452996	0.0693555	0.115904	-0.496776	-0.518438	-0.38171	0.00494606	0.119883	0.00669724	0.106707	-0.0621622	0.145157	0.21744	-0.409429	-0.439573	-0.385072	0.0358075	-0.396498	-0.628415	0.288464	-0.0424815	-0.0736064	0.237189
17956	fbxa-75	-1.96828	-1.7261	-2.07105	-1.96527	-1.96815	-2.109	-1.59225	-1.90412	-1.87112	-1.03352	-1.92104	-1.50891	-2.19813	-2.1149	-0.875159	-2.26817	-2.33839	-2.20008	-1.82259	-1.74403	-1.96584	-1.2222	-1.75954	-1.52924	-1.55919	-1.35894	-1.18422	-1.48776	-1.47058	-1.43855	-2.17851	-2.09038	-1.8434	-1.28344	-1.14522	-1.76982	-2.7053	-2.78956	-2.10639	-1.16087	4.08085	-1.98749	-2.12418	-2.04911	-1.6595	-0.11188	3.9954
7976	fbxa-76	0.444995	0.171881	-0.0324052	-0.0861316	-0.0741859	-0.317214	-0.0574906	-0.193905	-0.0441661	-0.26504	-0.248256	-0.204742	-0.371083	-0.0209434	0.0153968	-0.236777	-0.0171101	0.0691088	-0.274217	0.127099	0.205728	0.052589	0.0303968	0.158251	0.095489	0.154417	0.072326	-0.01256	0.0453425	-0.146639	-0.219307	0.0847339	0.0615945	-0.0450804	0.0478129	-0.0310526	0.0234646	-0.192916	0.0198343	0.207718	-0.0672574	0.390488	-0.111913	-0.0498298	0.112603	0.299463	-0.0614012
28206	fbxa-76	0.305465	0.232775	-0.052135	-0.158336	-0.812595	-0.406269	-0.332035	-0.257568	-0.210455	-0.43749	-0.208352	-0.247038	-0.363348	-0.210044	-0.00882452	-0.134261	-0.438487	-0.239439	-0.405218	0.0842158	0.431113	0.25407	0.00693007	0.30228	0.126869	0.266889	0.0290531	-0.00896929	-0.0652761	-0.203114	-0.141666	0.0592809	0.0621505	0.00594785	0.221402	-0.106766	0.221888	0.0999086	0.0605577	0.283466	0.0018853	0.52525	0.139377	0.0518602	0.211692	0.358545	-0.00648281
5949	fbxa-77	0.507794	-0.253522	-0.686915	-0.708441	-1.07983	-0.967223	-0.773226	-0.816504	-0.727123	-1.93255	-0.903504	-1.14991	-1.13081	-0.713374	-0.908337	-1.01784	-0.662786	-0.578014	-0.767772	-0.66094	0.775186	0.621317	0.34212	0.741002	0.671735	0.621953	0.293819	0.751719	0.378168	0.806451	0.147663	0.435597	0.360152	0.0989595	0.186195	0.207667	0.594414	0.297046	0.429279	0.245552	-0.00418356	0.267751	0.170408	-0.715084	-0.580362	-0.256714	0.851646
28558	fbxa-78	0.157332	-0.414343	-0.666251	-0.496002	-0.903373	-1.03317	-0.39508	-0.40332	-0.463884	-1.04083	-0.630664	-0.736419	-0.818256	-0.545962	-0.644537	-0.66562	-0.391884	-0.638282	-0.733764	-0.733398	0.556519	0.431776	0.163724	0.546231	0.348905	0.352348	0.231526	0.884069	0.49802	0.611308	0.00136456	0.35213	0.26201	0.329481	0.139663	0.310668	0.629512	0.372791	0.320249	0.182423	0.0092543	0.3588	0.2886	-0.314722	-0.49228	-0.467711	0.774168
43569	fbxa-79	0.671977	-2.5063	-2.70418	-1.56462	-2.95136	-2.12081	-1.2683	-1.0686	-1.04419	-1.71569	-1.1046	-1.2438	-1.87589	-1.61629	-0.871515	-2.02929	-2.99705	-2.96017	-2.74661	-1.95748	0.863239	1.07453	0.531051	0.733577	0.972239	1.01984	0.34289	0.799708	0.383682	0.519746	0.390065	0.577628	0.549033	0.56121	0.783912	0.519893	0.682827	0.467527	0.035651	0.800193	0.40958	0.837448	0.749263	-1.54724	-1.35989	0.736175	0.196622
33756	fbxa-8	0.0262154	0.148063	0.115111	0.154586	-0.0255565	-0.0476137	-0.266836	-0.177114	0.0661731	0.0794824	-0.0361251	0.113405	-0.120284	0.0470163	0.221983	-0.127777	-0.193731	0.212801	-0.0133443	0.181476	0.126205	0.165527	0.0137792	0.0727511	0.0993895	0.181667	0.124553	-0.870198	-0.607473	-0.80688	-0.125274	0.126678	-0.0284329	-0.0609357	0.191665	-0.0569125	-0.105661	-0.225095	-0.0688312	0.435516	0.0226603	0.089511	-0.0176101	-0.163259	0.11422	0.17591	-0.00184698
6535	fbxa-80	-4.05656	-0.127369	-0.170057	0.016087	-0.358755	-0.723261	-1.06247	0.023359	0.165765	0.489566	0.262759	0.125181	-0.265103	-0.690397	0.0735439	-0.213941	-0.397046	-0.111668	-0.289592	-0.364539	-3.14426	-3.16786	-2.85422	-2.20647	-2.36676	-2.20414	-2.68833	-3.35853	-2.38728	-3.04122	-3.83577	-3.82018	-3.53062	-3.3458	-3.15889	-2.98929	-4.26634	-4.05046	-3.07886	-3.00805	2.22931	-3.32015	-3.38411	3.45987	2.5119	0.107814	2.21341
13255	fbxa-81	0.0496333	0.0810588	0.164964	-0.00395688	0.102406	0.0461332	-0.0781059	-0.0143221	-0.0557743	0.170266	0.0124471	-0.162307	-0.111516	-0.138795	0.226583	0.0539674	-0.0481403	-0.0396748	0.00413294	0.0930466	-0.0056388	-0.0274258	0.0567801	-0.0135961	0.0718254	0.061444	-0.00912534	-0.140225	0.0390017	-0.0713706	-0.0416891	1.95782e-05	0.12386	-0.237134	0.0512591	-0.0992694	0.042893	-0.0760306	-0.152294	0.0454695	0.0661534	-0.102464	0.062294	-0.049613	0.0657455	-0.0253586	-0.130569
27010	fbxa-81	0.0653966	-0.0497597	0.0382674	-0.0549489	0.0260856	0.0012841	-0.12384	-0.0631094	-0.132553	0.0471361	0.0114958	-0.165314	-0.0204228	-0.154915	0.0126448	0.219627	-0.0262925	-0.217335	-0.0345583	0.0108009	0.0582016	-0.138944	0.0154641	0.000143605	0.0179032	0.0321156	-0.147446	-0.125757	0.0883569	-0.176	0.177578	0.0361785	0.181668	-0.126859	0.0125645	0.0526396	0.176079	0.254983	-0.00487922	-0.0600688	0.0252348	-0.0589558	0.151093	-0.0998607	0.0313045	0.146034	-0.102061
35307	fbxa-81	0.0288563	0.0046801	-0.283549	0.184237	-0.0311418	-0.201384	0.4798	0.235405	0.190554	0.0545932	0.0192582	0.00751037	-0.0890146	-0.187815	0.247645	-0.323475	-0.0189092	-0.31442	-0.0870017	-0.0521569	0.104429	0.0481621	-0.028368	0.178812	0.0508257	0.0948765	0.174456	-0.0742744	0.279477	-0.083766	-0.074546	0.0655697	-0.00513332	-0.0310123	0.0938287	-0.159581	0.0351154	-0.203332	-0.461112	0.161563	-0.187366	-0.0682249	-0.0833839	-0.0848844	0.189726	0.0305271	-0.349302
10372	fbxa-82	-0.0488146	-0.209828	0.307755	-0.0471095	0.0634566	-0.130077	-0.252772	0.00266206	-0.0921841	0.175528	-0.0423135	-0.12537	-0.0881922	-0.0127505	0.0851842	0.213793	-0.112287	-0.05518	-0.236009	-0.0448053	0.0285015	0.136374	0.195813	-0.0149823	0.220262	0.242653	-0.0834589	-0.0812705	-0.0422479	-0.0857002	0.0358825	-0.0235156	0.0206672	-0.153352	0.154877	-0.330067	0.0603201	0.0631908	-0.108166	0.0592888	-0.036365	0.11626	0.355303	-0.188547	0.0683915	-0.0857302	-0.235797
15944	fbxa-83	0.164969	0.0149194	0.142575	-0.210535	0.0344791	-0.0976002	-0.158254	-0.194102	-0.193894	0.153456	-0.033936	-0.0975108	0.0329753	-0.0444892	-0.015853	0.210935	-0.202988	-0.0310454	-0.0297522	-0.0240826	0.109825	0.0810808	0.129114	0.00250012	0.0812711	0.0547988	-0.196794	-0.0817525	-0.0679356	-0.126713	0.105497	-0.0785989	0.206494	-0.0824399	0.1519	-0.0558454	-0.152915	-0.0160281	-0.0327975	0.00720569	0.124787	-0.0785894	0.178431	0.0485063	0.0100926	0.032058	0.0139002
34280	fbxa-84	0.143755	0.0904894	-0.0476722	0.0596057	0.0331704	0.1031	0.291672	0.170725	0.207734	-0.0870148	0.0699237	0.249827	0.0744769	0.175573	0.0422789	-0.236533	0.0577106	0.0677524	0.140556	0.0985093	-0.258479	-0.282885	-0.171676	-0.249454	-0.30814	-0.321844	-0.0176637	0.0374979	0.0933766	0.109741	-0.182916	-0.0843785	-0.156539	-0.0471535	-0.238823	0.00570205	-0.195099	-0.0890189	-0.0820508	0.0489325	0.0394562	0.00881948	-0.28151	0.1358	0.10904	0.103204	0.163267
32797	fbxa-85	0.291247	0.402468	-0.0355221	0.390827	0.470752	0.37892	0.0241791	0.44476	0.393629	0.760135	0.492015	0.43383	0.365099	0.322626	0.658596	0.33976	0.435648	0.0997108	0.243299	0.630385	-0.910613	-1.12802	-0.854766	-0.766159	-0.762059	-0.685125	-0.557291	-0.953918	-0.738692	-0.932286	-0.867167	-1.1365	-1.11134	-0.8772	-0.696876	-1.2081	-1.18015	-0.145537	0.41186	0.714792	0.89164	0.379672	-0.512827	0.331458	0.358645	-3.60653	0.358944
44600	fbxa-86	0.0320876	-0.116455	-0.00174203	0.0696618	-0.0270355	0.0330503	-0.0789923	0.721287	0.79365	0.0077322	0.000101198	-0.0956543	-0.100151	-0.0667752	0.00876358	-0.150182	-0.153842	-0.0552446	-0.0310236	-0.0483709	-0.0725026	0.0745003	0.049635	-0.0596022	-0.298957	-0.283928	-0.0924877	-0.116643	-0.0289865	-0.0268781	-0.05464	-0.133147	-0.00460141	-0.118879	0.0993437	-0.145423	-0.0807127	-0.0813499	-0.188265	0.0168685	0.159484	-0.126589	-0.023873	-0.0775791	-0.0127013	0.314278	-0.106589
7460	fbxa-87	-0.00553179	-0.104074	0.309628	0.0350621	0.0563706	-0.0624392	-0.0852499	-0.115204	-0.195542	-0.00900122	-0.0702177	-0.2657	-0.055274	-0.189917	0.101175	0.319818	0.0593972	0.0447251	0.021968	-0.0590158	-0.0735062	-0.113737	-0.0189894	-0.225538	-0.00624078	-0.0131973	-0.107995	-0.144629	0.116897	-0.0286402	0.151807	0.140162	0.000259324	-0.218215	-0.0704926	-0.0467553	0.343319	0.350582	0.0160741	0.0466594	0.0136918	-0.0824767	0.0891498	-0.0740964	0.133883	-0.0653471	-0.178021
29772	fbxa-87	-0.0497193	-0.215743	0.200624	-0.0120557	0.0511138	0.0646378	-0.126023	-0.0102669	-0.144953	0.0841525	0.0455208	-0.00122817	0.0510738	-0.0952665	0.0423481	0.0794495	0.0447749	-0.0412144	-0.0704071	0.0235088	0.0333084	0.076098	0.0561349	-0.105883	0.053142	0.076683	-0.108186	-0.0844129	0.0730303	-0.081436	0.0119993	-0.164152	-0.00140514	-0.0388269	0.125799	-0.101906	0.0523823	0.17698	-0.10318	-0.073596	-0.00634175	-0.0496336	0.13007	0.0053854	0.0707553	0.0650862	-0.141387
31979	fbxa-88	-0.102048	-0.270233	0.191609	-0.0190314	-0.327471	0.0807365	-0.114611	-0.0311635	-0.106177	-0.160738	-0.0298471	0.051991	0.0444707	0.0296283	-0.202106	-0.0065893	-0.0254431	0.00987897	-0.0364729	-0.14262	-0.0233756	0.156637	0.101644	-0.0650025	0.0346756	0.0572577	0.135868	0.0623785	-0.0512905	-0.0321145	-0.0999318	-0.293709	0.0671646	0.255198	0.0511584	0.135365	0.133512	0.133315	-0.149913	-0.281592	-0.113391	-0.134828	0.6704	0.105394	-0.0902816	-0.126919	0.0680106
21884	fbxa-89	-0.162829	0.330331	0.138899	0.0555437	-0.105899	-0.145671	-0.231643	-0.235669	0.112569	-0.114426	0.0598485	0.0968407	0.0718149	0.0992007	-0.0578236	0.109779	-0.120315	0.0153539	0.0427132	0.127983	0.130274	0.00922041	-0.0816867	0.100022	0.0444136	0.0285481	-0.0644641	0.00973031	-0.00916911	-0.220694	-0.190611	-0.0421532	-0.0525398	0.0560444	0.11506	0.0444868	-0.0282959	0.0454393	0.0522899	0.10892	-0.0459375	-0.0797233	-0.155057	-0.247338	-0.193926	0.209999	0.10985
11896	fbxa-9	0.114799	0.0850513	0.166868	0.237858	-0.198082	-0.0868875	0.0271209	0.0329313	0.148986	-0.132333	-0.122764	-0.0710386	0.0306515	0.0872217	-0.131476	0.0225342	0.0681608	0.0740204	-0.126613	0.0961022	0.0974825	-0.242843	-0.0833355	0.0659291	-0.151795	-0.0951824	0.16398	0.0472125	-0.0639455	-0.0791382	-0.288288	0.0678496	-0.0734923	0.114687	-0.20104	-0.0408228	0.230221	0.0189284	-0.0373037	0.170145	-0.148486	0.169792	0.00561724	-0.125648	-0.0165277	-0.128079	0.0445727
14527	fbxa-90	-0.111427	-0.0138118	-0.181763	-0.0523498	-0.101194	-0.219504	-0.150441	-0.19654	-0.168059	-0.178174	-0.114255	-0.0244389	-0.133369	0.0236737	-0.00608994	-0.0910814	-0.104539	0.0840738	-0.0691852	-0.10391	0.328433	0.232894	0.195744	0.206702	0.0668449	0.204371	0.17775	0.153128	0.0790444	0.0654602	0.116557	0.134045	0.0805874	0.138036	0.0659702	0.150066	0.0906974	-0.255874	0.00876413	-0.186619	-0.161603	-0.143766	0.0325818	-0.133681	-0.26383	0.165157	0.0134068
23232	fbxa-90	-0.144568	0.00803395	0.0516112	-0.120156	-0.0537558	-0.14681	-0.202137	-0.0517436	-0.0965178	0.0700241	-0.00945251	-0.0205574	-0.0770577	-0.0288789	-0.0864653	0.220746	0.0480911	-0.149748	-0.110983	0.0577583	0.0760015	0.122364	-0.0249834	0.180911	0.110063	0.0733241	-0.0417807	-0.0465262	0.00986574	-0.0775606	0.174445	-0.142106	0.129942	0.128685	0.252163	-0.0880603	0.109482	0.195028	-0.0191767	-0.0170861	-0.251648	-0.125577	0.177014	-0.175802	-0.206752	0.156257	-0.0890438
1966	fbxa-91	0.391941	-0.280498	-0.738051	-0.623409	-1.02011	-0.893514	-0.364522	-0.70254	-0.450063	-1.49504	-0.933771	-0.981531	-1.00811	-0.510603	-0.846053	-1.07241	-0.358422	-0.550121	-0.664486	-0.548211	0.630753	0.377905	0.0871392	0.585458	0.402846	0.230549	0.444138	1.01743	0.552752	0.629599	0.058447	0.5537	0.156203	0.445648	0.174529	0.532289	0.578944	0.230545	0.230894	0.369904	-0.0241134	0.196233	0.0594718	-0.590828	-0.643047	-0.425287	0.887246
3110	fbxa-91	0.245246	-0.121707	-0.395873	-0.385837	-1.01112	-0.821767	-0.449484	-0.676118	-0.387553	-1.45901	-0.90771	-0.903765	-1.15538	-0.524578	-0.787264	-0.7545	-0.470845	-0.434277	-0.694943	-0.437016	0.3992	0.421476	0.0405483	0.655895	0.388157	0.233747	0.466566	0.982332	0.433762	0.53739	-0.126735	0.790583	0.122554	0.331623	0.200977	0.239358	0.748797	0.146586	0.261647	0.41303	-0.134753	0.18994	0.0711095	-0.582777	-0.390265	-0.24657	0.763699
20168	fbxa-91	0.357349	-0.089307	-0.794484	-0.699905	-0.583066	-0.883531	-0.543244	-0.637644	-0.455246	-0.896926	-0.625857	-0.696447	-0.780796	-0.281807	-0.45155	-0.892922	-0.442267	-0.540629	-0.676664	-0.180024	0.755467	0.625701	0.491759	0.62846	0.480114	0.384559	0.10856	0.747662	0.481034	0.372104	-0.0923933	0.237676	0.387821	0.307336	0.643609	0.238244	-0.0244977	-0.157442	0.178289	0.330066	-0.0042524	0.117255	-0.0269747	-0.518022	-0.40259	-0.0793093	0.528282
18474	fbxa-92	0.201865	-0.167951	-0.902639	-0.449613	-0.879949	-0.655252	-0.273156	-0.570784	-0.227598	-1.19819	-0.490838	-0.632721	-0.757464	-0.425158	-0.534767	-0.955669	-0.41162	-0.644687	-0.43749	-0.509171	0.630783	0.477976	0.212614	0.569292	0.502757	0.491692	0.296832	1.05033	0.537348	0.64747	-0.0824585	0.304013	-0.0358038	0.517056	0.511348	0.521702	-0.00400144	-0.181277	0.292672	0.224251	-0.0397015	0.27402	-0.0803537	-0.885089	-0.924618	-0.319833	0.634442
15592	fbxa-93	-0.235715	-0.324161	-0.283568	-0.108273	-0.286347	-0.0942124	-0.0472951	-0.0843523	0.00579448	0.0141727	0.0782182	0.068141	-0.0117353	-0.0199309	-0.179391	0.161709	-0.148305	-0.25435	-0.247165	0.0160317	0.228392	0.225151	0.0467842	0.308315	0.279268	0.0654961	-0.105342	0.111574	0.166971	0.000719161	0.133603	-0.115154	0.162457	0.137489	0.200736	0.137221	-0.0469939	0.150519	0.0776015	0.0453201	-0.370871	-0.0417509	-0.0824267	-0.0567339	0.0753111	0.0606434	-0.256651
31780	fbxa-93	-0.200037	0.00877625	-0.608967	-0.110675	0.149192	-0.227908	-0.245197	-0.0530928	0.0268192	0.0276966	0.0832806	0.0890863	0.0285651	-0.134595	0.12831	0.10394	0.0692353	-0.722973	0.0223936	-0.0450936	0.206631	0.0108666	-0.0409433	0.0250974	0.103973	0.158893	0.0274852	0.0520141	0.00261698	0.0221487	-0.105712	0.144408	-0.0505852	-0.023753	-0.0134995	0.0966201	0.375295	0.176228	0.0703308	0.0246144	0.0353257	0.0373474	0.00177322	-0.050194	-0.215933	0.0168823	0.038535
34895	fbxa-93	-0.229345	-0.18474	-0.633111	-0.0156936	-0.123895	0.00318997	0.310221	0.127014	0.119574	0.0816831	0.169033	0.256412	-0.0798761	0.0760851	0.041096	-0.359498	0.0343467	-0.54422	-0.106118	0.0771519	0.0157368	0.353274	0.0865615	0.261774	0.0217679	0.161881	0.092523	0.226988	0.531037	0.119267	-0.441593	-0.54477	-0.0231661	0.252312	0.196635	0.150649	-0.231222	-0.228595	-0.122254	0.134452	-0.365279	0.00843289	-0.279863	0.0161265	0.0302101	-0.100894	-0.288343
41240	fbxa-94	-0.108071	-0.142694	0.148724	0.139975	-0.173186	0.0450559	-0.109835	0.0348079	-0.129666	-0.0793428	-0.0646567	0.022491	-0.170638	-0.0638285	-0.0234979	-0.0792554	0.0272707	-0.0242299	-0.126097	-0.0259331	-0.0421266	0.16616	0.0569454	0.0266008	0.103021	0.159297	0.119439	-0.107738	-0.107804	-0.0250111	-0.0125134	-0.042353	0.0270553	0.117014	0.0887386	-0.0647666	0.188459	0.0580003	-0.144638	-0.0714339	-0.0257175	0.00215379	0.14939	-0.0522882	-0.0827063	0.18771	0.065345
2627	fbxa-95	-0.00361385	-0.0307005	0.195016	0.0429538	-0.253925	0.0214514	-0.126532	0.0418087	0.0178476	-0.0969465	0.0482226	-0.101765	0.0771173	0.00677929	-0.0935638	0.0463259	0.0645182	0.117847	-0.0218428	-0.201485	-0.0331452	-0.256372	-0.0619537	0.0222599	0.0341564	-0.0576048	0.0478783	0.0148948	-0.248553	0.0664427	-0.0401628	-0.12997	0.0181611	0.0676816	-0.0477853	-0.0150508	0.185831	0.143993	0.0103071	-0.0835636	0.0674162	-0.00608476	-0.000439236	0.123606	-0.190354	0.11853	0.290704
9111	fbxa-96	-0.166475	0.00231803	0.266095	-0.0480224	0.156371	-0.111838	-0.15124	-0.0784217	-0.126204	0.0135503	-0.0190123	-0.0598235	0.026501	0.0371455	0.0536883	0.252689	0.211085	0.154067	-0.0480026	-0.011408	0.0348644	-0.0906409	0.104348	-0.141133	-0.0291945	-0.0187411	-0.173918	-0.0878768	0.0419934	-0.133932	0.00606989	0.0978841	-0.0496754	-0.0776702	0.0607307	0.0169864	0.222823	0.165988	0.0697446	0.0336921	-0.00146814	-0.10969	0.0196647	-0.0967155	-0.12594	-0.163525	-0.14424
12914	fbxa-96	-0.247104	0.0690874	0.261318	0.119513	0.0449216	-0.116012	-0.18435	-0.00491405	-0.0151581	0.053313	0.0675252	-0.21489	0.0250574	-0.144761	0.243054	0.128792	0.107532	0.0909098	0.071378	-0.0778682	0.0939507	-0.248085	-0.00980817	-0.0702184	0.0171671	0.0767239	-0.00408024	-0.114075	-0.111802	-0.0832806	0.0280222	0.197297	-0.0061459	-0.128702	-0.000401406	0.0189892	0.288692	0.0719684	-0.11154	-0.032602	0.0339146	-0.342366	-0.0102775	0.0950799	-0.062854	0.0152208	-0.156729
33212	fbxa-96	-0.120893	-0.00923947	-0.199269	0.0326969	-0.0968204	0.0163801	-0.0538592	0.0330629	-0.0163489	-0.0260606	0.0180522	0.0667322	0.117444	0.0617361	0.0518414	0.189682	0.119558	-0.294351	0.00418196	0.0795112	0.0445755	-0.11476	0.0138512	-0.0970586	-0.0610941	-0.0498304	0.0136125	0.0106714	0.028805	-0.0492767	-0.111473	-0.0871986	-0.0210421	-0.00369735	-0.0618444	0.0119935	0.19074	0.200501	0.0129383	-0.0101868	0.021834	0.00753347	0.06673	0.0557679	-0.0936173	-0.0696302	0.0403715
7812	fbxa-97	-0.0224611	-0.0476349	0.0786788	-0.121689	0.175554	-0.241355	-0.451933	-0.0810212	-0.0755056	0.105614	-0.0846887	-0.156375	-0.254397	-0.0953476	0.337453	0.115337	-0.0999238	0.112368	-0.11663	0.0174525	0.0551656	0.0179371	0.138718	0.0565367	0.135179	0.234168	0.111162	-0.00800518	-0.140579	0.0492606	-0.0387829	0.0964173	0.0144249	-0.0757474	0.0759284	0.104328	-0.061157	-0.0973561	0.0767407	0.28769	-0.0367821	-0.0212691	-0.0944461	-0.0945232	-0.0501396	0.0413795	-0.192163
5958	fbxa-98	-0.0547471	-0.0212398	0.237139	-0.0967276	0.0179331	-0.206951	-0.243023	-0.109207	-0.101996	0.102651	-0.0685303	-0.0767839	-0.108266	-0.0916521	0.181477	0.0607486	-0.0150998	-0.0111128	-0.093022	-0.00920829	0.0884702	0.0629845	0.0422093	-0.0755024	0.073903	0.0810519	-0.066297	-0.0990268	0.0819556	-0.176389	-0.0396591	-0.03802	0.179509	-0.113006	0.149817	-0.0272407	0.158738	0.0226572	-0.224514	0.0464254	0.0211156	-0.0191017	0.248462	0.0261174	0.0148404	0.0876411	-0.00253963
27467	fbxa-99	-0.0543384	-0.246191	0.322858	0.117546	0.00553814	0.110874	-0.0807429	0.035601	-0.0760172	0.08393	0.0205085	0.0975121	-0.0707233	-0.0726843	0.101934	0.175014	0.0492564	0.0338491	-0.23323	0.0445496	-0.168876	0.123182	0.0273097	-0.121763	0.0409174	0.125647	0.0404247	-0.0408628	-0.00398357	-0.0298833	-0.00152183	-0.201063	-0.00059019	0.0746368	0.199988	-0.311055	-0.024638	0.0902924	-0.0495678	-0.0902487	-0.122693	-0.0801204	0.139391	-0.0838571	0.14163	-0.141965	-0.147113

## Sheet: S1H
Variation in hybridization intensities between wild-isolates of the nuclear hormone receptor (nhr-) genes. Array ID column shows the spot ID and Gene Name shows the public names. Wild-isolate names are shown above each column. Values are log2 ratios of the individual intensities with the mean intensity of all lines.
Array ID	Gene Name	JU1511	JU1516	JU1522	JU1523	JU1581	JU1582	JU1807	JU1937	JU1938	JU1939	JU1940	JU1941	JU1942	JU1943	JU1944	JU1945	JU1946	JU1947	JU1948	JU1949	JU1918	JU1919	JU1793	JU1920	JU1921	JU1922	JU1923	JU1924	JU1925	JU1926	JU1927	JU1928	JU1929	JU1930	JU1931	JU1932	JU1933	JU1934	JU1935	JU1936	JU314	JU396	WN2001	WN2002	WN2003	CB4856	N2
2950	nhr-1	0.0913301	0.0499333	0.0536984	0.00943153	-0.0184881	-0.0781629	-0.0244764	-0.0201259	-0.0492256	-0.0741295	-0.0128862	-0.0887902	-0.0541584	0.0553431	-0.0154255	-0.012461	-0.0214192	0.12241	0.00790265	-0.0684718	-0.00966312	-0.107532	0.0703598	0.00248451	0.0130786	-0.0583899	-0.0740989	-0.0927905	-0.0668788	-0.0166551	0.0907274	0.182508	0.0683699	-0.0538386	-0.0703103	0.0162015	0.00885189	-0.0734596	0.027921	0.0162222	0.060834	-0.00297362	0.0046026	0.070811	-0.0201515	0.0349575	0.0647432
4048	nhr-1	-0.0747842	0.041358	-0.0468731	-0.0438364	-0.0271777	0.0484565	0.168508	0.0356201	0.0663696	-0.190263	0.000571925	0.106679	0.00503487	0.0736462	-0.0990906	-0.116869	0.0116831	0.206638	0.159635	-0.0143408	-0.0413381	-0.124991	-0.070621	-0.109483	-0.0823399	-0.103255	-0.0364866	0.107765	0.0648869	0.114378	-0.0203276	0.0687706	-0.135718	0.083454	-0.209338	0.282166	-0.0590385	-0.0550546	0.072672	-0.0271255	-0.0893576	0.0653982	-0.116752	0.102767	-0.106808	-0.0663067	0.00822119
32468	nhr-1	0.0553322	0.127278	-0.122815	-0.135203	0.188839	-0.176018	-0.146704	0.000699268	-0.0282721	0.181619	-0.0548418	-0.0840028	-0.0517157	-0.00638634	0.0884422	-0.0492865	0.0089036	-0.0500195	0.062958	-0.0301276	0.148269	0.0150855	0.103136	-0.0219085	0.0893939	-0.00810324	-0.0618992	-0.00667604	-0.0510374	-0.0782629	0.0491587	-0.0020126	-0.0707941	-0.123629	-0.0143205	-0.0971593	-0.0847182	-0.0443227	-0.0372025	0.0985974	0.249858	-0.0334899	0.0221376	-0.023271	-0.033144	0.0488754	0.0544706
39789	nhr-1	-0.189903	-0.0615068	-0.180543	-0.339488	-0.130764	-0.0985579	0.129827	-0.126559	-0.13651	-0.457666	-0.257939	-0.202145	-0.294133	-0.108699	-0.265999	-0.565465	-0.0664821	-0.161649	-0.0787248	-0.121032	0.172353	0.467918	0.24621	0.118719	0.327284	0.29567	0.0585332	0.212075	0.473739	0.0375681	-0.25101	-0.122438	0.197459	0.0643108	0.0966551	0.114489	-0.133235	-0.153996	-0.109077	0.312225	-0.6471	-0.0415816	0.0424684	0.404094	0.482667	-0.458346	0.351697
15057	nhr-10	0.0074198	-0.147694	0.0803595	-0.0910121	0.0215418	-0.116997	0.0034786	-0.105553	-0.196416	0.00684171	-0.0747484	-0.0379094	0.00157558	-0.0317005	0.0377017	0.109936	-0.0957309	-0.00902492	-0.0200879	-0.0824	-0.00802978	0.101593	0.130628	-0.0709611	0.0193498	0.0553495	-0.0911219	-0.00980032	0.174039	0.030578	0.0678457	-0.0257806	0.152968	0.0131178	0.131028	0.0668167	-0.0654946	0.0460212	-0.0128929	0.0500144	0.0252796	-0.0630519	0.0344913	-0.0373397	0.0315201	0.0381432	-0.149586
14259	nhr-100	0.0459352	-0.0931259	0.12765	-0.147453	0.140743	-0.0464354	-0.121031	-0.0539073	-0.175059	0.0676156	-0.0606023	-0.097046	-0.0011922	-0.116375	0.0872115	0.222793	-0.0595094	0.0593742	-0.135165	-0.00701139	0.00582832	0.0423733	0.0389664	0.0338871	-0.014794	0.0675997	-0.0506423	-0.137922	-0.0789225	-0.0548718	0.166332	-0.0030265	0.198677	-0.0617669	0.120917	-0.0639272	-0.0767784	0.0749053	0.106561	-0.0148492	0.0499725	-0.0525223	0.0358512	-0.079575	-0.0162827	0.101144	-0.122528
41880	nhr-101	-0.0516375	-0.263182	-0.192451	0.0192353	-0.172536	0.165448	0.0713845	-0.0727246	-0.00867648	-0.0103288	-0.0561963	-0.110077	-0.08263	-0.375605	-0.16213	-0.144264	-0.263696	-0.243884	-0.164101	-0.138651	0.208213	0.390275	-0.0267365	0.411676	0.341808	0.114166	0.294751	-0.122612	-0.0915316	-0.0627161	0.271043	0.231886	0.196143	0.314508	0.134852	0.00720269	0.206805	-0.156308	-0.212974	-0.265515	-0.320167	0.0447481	0.151511	-0.186779	0.168917	-0.176862	-0.291152
17090	nhr-102	-0.0496028	-0.075337	0.144381	0.0318265	-0.0052329	-0.0146502	-0.0104312	0.101267	0.0110965	-0.0882613	0.154087	0.0902414	0.0480292	0.0690946	0.0353879	0.0694902	0.176281	0.0902727	0.163161	-0.182925	-0.286386	-0.17558	-0.0511014	-0.225816	-0.167876	-0.122694	0.00891186	0.0725208	0.130887	0.0560616	-0.170425	-0.147477	-0.185292	0.0538049	-0.214493	0.195888	0.0912956	0.171126	-0.00671216	-0.0531162	-0.0238227	0.0115852	-0.0140053	0.0891455	0.0670243	-0.156107	0.0612603
14265	nhr-103	0.0497512	0.110003	0.192307	-0.0716956	0.061672	-0.141629	-0.0738475	-0.0792536	-0.104732	0.0475296	-0.0541805	-0.0506923	-0.0717088	0.0301297	0.128587	0.153358	-0.106928	0.089137	-0.042668	0.0853266	0.147066	0.102966	0.105633	0.0527035	-0.0605684	0.0851642	-0.0670288	-0.0741412	0.0590441	-0.158494	0.000302382	0.00857314	0.0468982	-0.08892	0.114479	-0.0689102	-0.0664926	-0.107623	0.0296921	0.0684698	0.0866467	-0.056582	-0.0304728	-0.24506	-0.154043	0.0294538	-0.0578919
26636	nhr-104	0.00365889	-0.0171678	-0.322694	-0.18168	-0.00244889	-0.289979	-0.215818	-0.136184	-0.0817909	0.0851892	0.0202023	-0.112771	-0.104668	-0.156025	0.108298	0.0238613	-0.275962	-0.357656	-0.17309	-0.148426	0.181365	0.207638	0.181662	0.180894	0.266933	0.254611	-0.0699962	-0.165817	0.0151147	-0.127348	0.151842	0.0626931	0.256708	0.0105214	0.387527	0.0450528	-0.0227421	-0.12368	0.00242103	0.00456952	0.037476	-0.10992	-0.0562055	0.154133	0.0337749	0.157851	-0.0225914
33735	nhr-104	0.223986	0.174197	-0.562309	-0.181445	0.0973628	0.0737504	0.0299537	-0.156421	-0.158602	0.0842197	-0.0855229	-0.11651	-0.0440134	-0.120845	-0.023316	-0.189756	-0.289224	-0.373059	-0.0708344	0.0484056	0.159628	0.160905	-0.00194755	0.320333	0.05265	0.016667	0.00709383	-0.00934116	0.0355713	0.0042425	0.148089	0.305294	0.112329	-0.0844864	-0.0107812	-0.0496988	0.00568153	-0.230221	-0.0873763	-0.178247	0.105723	0.0449545	0.221891	-0.0428462	0.14742	0.0397164	0.0153096
8408	nhr-105	0.0761655	-0.0120784	-0.0439194	-0.105516	-0.0896013	-0.177758	-0.00136872	-0.0539492	-0.064744	-0.110197	-0.123338	-0.192343	-0.0201587	0.0109485	0.0513885	-0.111021	-0.127485	-0.00891385	-0.0462396	-0.199815	0.213758	-0.0102386	0.173939	0.101469	0.077285	0.134694	0.124014	0.0212328	-0.0075012	0.0186914	0.110325	0.182105	0.205511	0.00376903	0.019409	0.194006	0.15456	-0.0121226	-0.129713	-0.00382208	0.00844177	-0.107432	-0.107942	-0.0768586	0.013891	-0.0337257	-0.105736
25401	nhr-105	-0.035443	-0.060833	-0.0197986	-0.0434618	0.00419036	0.0164112	-0.0376347	-0.058089	-0.172036	0.0811859	-0.0137347	-0.0391873	0.0299473	0.0633546	-0.0432781	-0.0327067	-0.033174	-0.036985	0.0481534	0.0338808	-0.00575088	-0.0275073	0.175038	-0.0869072	-0.121092	0.0295356	-0.0629443	-0.00371181	-0.00819081	-0.0853599	-0.0345441	-0.0703898	0.0982333	0.0615502	0.0993753	0.0940651	-0.014837	0.0150335	-0.0136895	-0.014499	0.122701	-0.0312536	-0.013369	-0.0395574	0.0147132	0.180623	0.0151363
27613	nhr-105	-0.0738612	-0.0742144	-0.329078	-0.0819238	0.0779832	-0.0154736	0.0353457	0.104144	0.103753	0.145188	0.200755	-0.0439372	0.075064	-0.0134235	0.159192	-0.54986	-0.110117	-0.179356	0.0272351	-0.0290705	0.0307185	-0.117815	0.0776074	0.0955197	0.0893468	0.210154	0.0307996	0.0924495	0.0450963	0.0761112	-0.00892897	-0.199215	0.0987939	0.0634754	0.0589237	0.156426	-0.256662	-0.0185953	-0.414886	0.167068	0.053786	0.0278109	-0.0464929	0.00948038	-3.70043e-05	0.0487722	-0.151305
38972	nhr-105	0.0184203	-0.11403	-0.177996	0.138242	-0.0440747	0.186356	0.152228	0.145883	-0.00631505	-0.127844	0.0320451	0.109396	0.0695401	-0.0686059	-0.11057	-0.0928134	0.105712	-0.114122	0.0482262	-0.0514622	-0.159871	-0.122568	-0.145339	-0.121482	-0.149526	-0.040912	0.0731702	0.0392195	-0.0207397	0.106593	0.00915583	0.0227572	-0.0884296	0.0897143	-0.195175	0.00382458	0.155209	0.1062	-0.0335344	-0.148126	-0.0349277	0.102545	0.0337901	0.13086	0.116174	-0.121651	0.109401
39864	nhr-105	-0.0237595	-0.218481	-0.0694292	-0.00255993	-0.00421274	0.0302846	-0.167189	0.00312941	0.143997	-0.000344775	0.122618	-0.0381967	0.0243584	-0.0287036	0.124906	-0.00473118	-0.0287469	-0.0969128	-0.0152961	-0.0990788	-0.0875015	0.0191939	0.0491382	-0.085546	0.214666	0.148078	-0.103046	-0.0040473	-0.0925659	0.123319	0.0358706	-0.229442	-0.293928	-0.0810582	0.0126447	-0.285928	-0.109835	0.156113	0.0201491	-0.00658838	0.0833985	0.196448	0.194903	0.124368	0.150361	-0.0499402	0.0205247
18097	nhr-106	-0.115866	-0.000821073	-0.0117452	-0.108281	0.00873854	-0.127754	-0.053488	-0.106064	0.0296569	0.0304268	0.0801043	-0.0994989	0.142336	-0.210785	0.118537	0.00161081	-0.131071	0.0914653	-0.0534976	-0.0417229	0.187174	0.000950447	-0.160692	0.185533	0.0402602	-0.0276796	0.167969	-0.0107592	-0.0371541	-0.0643914	0.0111421	0.30332	-0.0453829	0.00161199	-0.0734281	-0.0295317	0.232721	-0.0167834	0.0520597	0.0167757	-0.0147579	0.0388151	0.0278072	-0.295454	-0.00646938	-0.0692874	-0.0556715
39250	nhr-107	0.253442	-0.0283222	-0.136254	-0.0240164	0.0861622	0.156681	0.278294	0.118357	-0.0512646	0.0888285	-0.0820058	-0.0549313	-0.0327927	-0.0542175	-0.160408	-0.123871	0.0906378	-0.0857557	-0.0344832	0.051453	-0.00638705	-0.0552123	-0.165364	0.0726873	-0.141118	-0.182793	-0.0318428	0.0163662	0.148753	0.015055	0.0827943	0.0753097	-0.0399172	0.0426328	-0.197755	-0.0776527	0.0405731	-0.0301162	-0.0743648	-0.102005	0.077148	-0.0750903	-0.0191649	0.006114	0.091971	-0.0243269	0.116457
15760	nhr-108	0.0992423	0.12687	0.105036	-0.0359071	-0.0168087	0.0805074	-0.022072	-0.167073	-0.00291367	0.112705	0.0606651	-0.0550114	0.12178	-0.0748609	0.0412785	0.295181	-0.213217	-0.16311	-0.0258997	0.0275007	0.0729141	0.0457927	-0.0323277	0.0452716	0.111739	-0.00522102	-0.191541	-0.0735028	0.0720458	-0.156415	0.0901807	0.0563706	0.0169362	-0.0240707	0.189552	-0.106141	0.00185671	0.0820003	0.0215193	0.0426746	-0.0496484	-0.0914661	0.111547	-0.077644	0.100966	-0.603606	-0.240033
15168	nhr-109	-0.0849711	-0.147483	0.0171842	0.0393078	-0.103623	-0.036321	-0.14611	-0.089318	-0.0361734	-0.00289088	0.0407747	-0.016348	0.0579214	-0.110749	-0.02847	0.285082	-0.0544577	-0.0814637	-0.0390686	-0.0156662	0.0258214	-0.0210993	-0.0285309	-0.00901622	0.0248936	0.00695088	-0.0881442	0.00495597	-0.00162355	-0.0922597	0.198492	-0.0377559	0.0266643	-0.0112054	0.0707661	0.0727808	0.124755	0.309973	0.110381	-0.103328	-0.162643	0.0168061	0.081864	-0.0266519	-0.0275389	0.0958964	-0.172948
17704	nhr-109	0.0790333	0.110005	-0.419058	0.0924029	-0.0782524	-0.0605906	0.364947	0.0424217	0.177666	-0.163828	-0.0399325	-0.0220116	0.124282	0.0623625	-0.0985182	-0.257158	-0.0054919	-0.0884577	0.000409465	0.0214208	0.211223	-0.0928432	-0.0362496	0.287586	-0.151673	-0.189774	0.15178	0.0689725	-0.0212014	-0.031424	0.0218311	0.167295	-0.142364	0.0274266	0.0497638	0.083595	-0.209418	-0.261952	-0.0538644	0.129791	-0.0780365	0.00210396	-0.171287	-0.0250395	0.0430178	0.137333	-0.100966
19399	nhr-109	-0.105208	-0.0969211	0.103263	0.0523489	-0.0569216	0.0178178	-0.100178	-0.0946218	-0.0517365	-0.0180608	0.0351898	0.0522166	0.0145053	-0.0680871	0.0555888	0.158154	0.0177329	-0.00693843	-0.0263057	0.0206586	-0.0345684	-0.0133015	0.0112213	-0.0771938	-0.00902107	-0.0301816	0.000188304	-0.00019732	0.0159021	-0.0862992	-0.0196101	-0.043942	-0.0588207	0.0802616	0.15079	0.0369432	0.133199	0.113859	0.0296647	-0.119124	-0.138827	0.0742251	0.129028	-0.00807987	-0.0276909	0.0281142	-0.127901
35164	nhr-109	0.0435457	0.0688978	-0.623242	0.0736286	0.0328831	-0.142153	0.443788	0.0580916	0.157858	-0.0330738	-0.149851	0.0345324	0.0253051	0.101194	-0.0521901	-0.191615	0.048301	-0.310658	-0.0750002	-0.00309119	0.178868	0.0280581	0.0810147	0.215797	-0.133455	-0.073057	0.145873	0.0716776	0.0953346	0.0454186	0.0162208	0.128767	0.0143402	0.0303191	-0.0953733	0.0534386	-0.141749	-0.186998	-0.0398722	0.241783	-0.122504	0.0351029	-0.237887	-0.0421542	0.101635	-0.120591	-0.223764
7171	nhr-11	-0.28003	0.188227	0.315231	-0.12223	-0.143592	-0.0601152	-0.0659195	0.153204	-0.0164571	0.0729654	-0.0601657	-0.0262289	-0.233124	0.0159911	0.196056	0.0018828	0.0958119	0.306454	-0.101756	0.109385	0.13374	0.0192859	-0.0148569	0.0351707	0.079564	-0.00711851	-0.054793	-0.0777703	-0.03911	-0.202893	-0.0519871	0.164811	0.0319169	-0.128539	0.0704985	-0.13798	0.060588	-0.139433	-0.0635206	0.0697365	0.0891347	0.00998103	0.0631482	-0.0222212	-0.0928921	-0.17308	-0.246206
11583	nhr-11	-0.0303297	0.283533	0.114774	-0.053342	-0.138326	-0.2454	0.0662531	0.146452	-0.10332	0.0403081	-0.0641847	-0.0272406	-0.157131	-0.0155881	0.0950973	0.0622101	0.195584	0.0192958	-0.0479783	0.0607849	0.187632	-0.0938566	-0.0765062	0.0249738	-0.0832241	-0.136363	-0.0432741	-0.0946736	0.0402169	-0.226656	0.0110302	0.159438	0.00814558	0.0193353	0.0866223	-0.0786335	0.180523	0.000763924	-0.108118	-0.0668857	0.0960636	-0.105219	0.0166558	0.0502968	-0.0129815	0.0246457	-0.186253
23108	nhr-11	-0.235951	0.206413	-0.0460507	-0.13362	0.00994112	-0.122927	-0.0646421	0.259401	-0.000395959	0.0190459	-0.00346172	-0.0234073	-0.0784041	-0.0577444	0.240272	0.158291	0.278456	-0.0658059	-0.165904	0.164335	0.274312	-0.0548015	-0.0787674	0.064205	-0.595469	0.0891376	0.00393142	-0.136667	-0.0613373	-0.30036	0.167873	0.147269	-0.0037918	-0.120409	0.107865	-0.182698	0.0302875	0.0469324	0.100901	-0.0551822	0.145269	-0.0160585	0.024092	-0.129914	-0.0739645	0.110807	-0.261411
39961	nhr-11	-0.0483484	0.131952	0.0496408	-0.00936618	-0.101535	-0.036548	0.122148	0.225532	0.0276972	-0.0366542	-0.0596621	-0.0824048	-0.302509	-0.0928419	0.228215	-0.161857	0.174732	0.0961368	-0.123997	0.226741	0.0458722	-0.0528268	-0.103163	0.00932843	0.0889457	0.0631784	-0.0641669	-0.148509	0.0868596	-0.17611	-0.0536112	0.124721	0.025428	-0.169147	0.0473116	-0.18257	-0.0207654	-0.203116	-0.192498	0.0573477	0.265855	0.00633524	0.0178331	0.0331498	-0.00666133	0.105592	-0.0903496
16766	nhr-110	0.176357	0.0764557	-0.27595	-0.0522404	-0.17848	-0.271519	0.129704	-0.0774146	0.0256268	-0.221385	-0.213057	-0.225811	-0.0968643	-0.0747345	-0.141944	-0.063972	0.00447207	-0.145113	-0.124357	-0.0464056	0.271226	0.0232248	0.0468283	0.281477	-0.0235804	-0.00730918	0.0973475	-0.00176573	-0.264539	-0.221575	0.183305	0.198993	0.0577483	0.171945	0.147718	0.182216	0.138178	0.108509	0.0535403	0.192029	-0.214376	-0.00385172	-0.125173	-0.00689383	0.14466	0.267641	-0.330051
26910	nhr-111	0.222532	0.237924	-0.999001	0.0419877	-0.0242738	0.236229	0.631817	-0.078092	0.276412	-0.0959076	0.109529	0.0854826	0.427952	-0.334484	-0.223117	-0.390455	-0.0735647	-0.630841	-0.0377103	0.148437	0.166382	-0.0249754	-0.622143	0.436715	0.0948447	-0.439862	0.174366	0.095542	0.259066	-0.0762039	0.0671401	0.167945	-0.256519	0.136789	-0.433213	-0.199553	-0.100767	-0.316668	-0.140102	-0.162776	-0.46385	0.151671	0.253584	-0.20743	0.346067	0.326616	-0.299897
4411	nhr-112	-0.103709	0.360882	-0.358555	-0.0516156	-0.259562	-0.10104	0.408802	0.0462734	0.0520002	-0.265298	-0.207899	-0.105156	-0.10436	-0.1766	-0.195519	-0.424778	0.0862796	0.0072919	-0.0332696	0.106265	0.379212	0.126005	-0.144553	0.3701	0.158158	-0.0582483	0.196843	0.200898	0.158663	0.139673	0.100085	0.426588	-0.0880583	0.145519	-0.160044	0.0977026	0.214377	-0.388306	-0.191275	-0.213181	-0.253013	-0.0907907	0.055794	-0.320403	-0.031503	-0.0475841	-0.216007
17712	nhr-112	-0.243456	0.170198	-0.299366	-0.195749	-0.167068	-0.282563	-0.0647239	-0.125903	-0.0813118	-0.178403	-0.123833	-0.148832	-0.223539	-0.0612804	-0.0136973	-0.111728	0.0725806	-0.218145	-0.269753	0.171613	0.438085	0.344258	0.185209	0.304038	0.228284	0.155682	-0.012378	0.167599	0.121985	-0.0145972	0.108377	0.142894	0.199434	0.155556	0.346065	0.0930955	0.0547166	-0.313426	-0.0773163	-0.0802372	-0.0212943	-0.156045	0.0409983	-0.330249	-0.268533	0.218552	-0.288936
18788	nhr-112	-0.060445	0.220096	-0.125846	-0.0529488	-0.291336	-0.162279	0.167091	-0.0201568	-0.0426947	-0.286687	-0.226923	-0.221956	-0.269146	-0.0610363	-0.0547361	-0.224478	0.0100428	-0.00593359	-0.227968	0.155871	0.321674	0.221466	0.0863811	0.248946	0.199025	0.106445	0.142092	0.150889	0.19678	0.0814602	0.0453864	0.233744	0.0536314	0.087383	0.119681	0.0383954	0.134301	-0.411737	-0.19011	-0.0545814	-0.00909896	-0.145334	0.0544321	-0.285626	-0.0882864	0.077545	-0.113017
19572	nhr-113	-0.032789	0.229276	-0.133736	-0.0575031	0.10788	-0.142475	-0.0145445	-0.219275	0.0564531	0.0791957	-0.0153724	0.0902364	-0.0336846	0.161681	0.117242	-0.230145	-0.110963	0.0259393	0.0618575	0.124636	0.121728	0.0194004	0.111724	0.0870289	-0.0261113	-0.072306	-0.0419468	0.0105384	0.0932978	-0.0942634	-0.0511769	0.0232325	-0.112367	0.11653	0.190247	0.0901246	-0.291041	-0.28045	-0.041823	0.0451921	-0.0256435	-0.0438546	-0.253095	0.00379904	-0.211649	0.277052	0.0216054
7673	nhr-114	-0.194751	0.143389	0.132676	0.0476701	-0.0598952	-0.12826	-0.218918	-0.101895	0.0734422	-0.000312428	0.0044928	0.127218	-0.00252315	0.0973123	0.111381	-0.0471099	-0.176649	0.160794	-0.0173117	0.0973007	-0.000702999	0.0801073	-0.0324683	0.174022	0.0769194	0.031454	0.0112154	0.0218568	-0.073547	-0.0171877	-0.172469	0.0820141	0.00974509	0.053306	0.144576	-0.13297	0.0338278	-0.117972	-0.0239874	0.157637	-0.0323738	0.0204519	-0.303086	-0.0385089	-0.144548	-0.0873882	0.0395437
29278	nhr-115	-0.581438	-0.246024	-0.236077	0.0397122	-0.0946936	-0.194237	-0.251539	-0.10049	-0.0166965	-0.118645	-0.0573221	0.0317422	0.0247027	-0.112182	-0.133072	0.0652247	0.0688279	-0.437701	-0.294334	-0.0193072	0.150678	0.0212743	-0.0879769	-0.00101464	0.0474623	0.0115467	-0.130665	-0.124843	-0.0706135	-0.252801	-0.266197	-0.239827	-0.0784464	0.0677157	0.0491911	-0.170912	0.0818065	0.0482449	0.0330474	-0.0337862	-0.356037	-0.258744	-0.236061	1.01834	0.912118	1.00051	-0.227935
10178	nhr-116	-0.0832461	0.136174	0.0735435	0.11872	-0.0826785	0.127035	-0.0209712	-0.00531545	0.000149896	-0.0704436	0.0088087	-0.0323695	-0.0515679	0.0269124	0.037262	-0.013563	0.0173273	0.239213	0.0495008	0.0665527	-0.0287369	-0.00169928	-0.019485	-0.0464287	0.0786371	0.0469263	0.0944458	-0.0769605	-0.0315643	0.0496577	0.132522	0.176859	-0.0138298	0.0227825	-0.0290809	0.00888178	0.0908004	-0.103358	0.107593	-0.114234	-0.0865828	0.0623029	0.379883	-0.0584478	0.0554006	-5.11047	0.00757927
11701	nhr-117	0.118885	0.154588	0.0637535	-0.204375	-0.105646	-0.243638	-0.0578521	-0.109338	-0.193745	-0.191094	-0.244792	-0.142469	-0.13848	0.0425214	-0.00781238	-0.0755958	-0.00989155	0.0338721	-0.0301015	0.0725517	0.173674	0.0532738	0.218394	-0.0759081	0.0419325	0.120733	-0.0223568	-0.0776487	-0.0480732	-0.178364	0.0762552	-0.038741	0.16709	0.0332324	0.0930128	0.188149	-0.0240479	0.0316124	0.0586352	0.128443	0.070821	-0.0271185	-0.171323	0.0683435	0.00835317	0.151987	0.0192651
28007	nhr-117	0.197111	0.00341543	-0.788558	-0.0423713	0.0356099	-0.0093014	0.411542	-0.249862	0.157896	-0.0729918	-0.0943203	-0.0657603	-0.0351224	-0.0648464	-0.190125	-0.349827	-0.0526037	-0.418828	-0.216238	0.0312453	0.242295	0.170827	-0.00939173	0.450813	0.212371	-0.210203	0.0930484	-0.0482344	0.135185	-0.110203	0.152196	0.164547	0.078661	0.266029	0.161355	0.0971581	-0.279663	-0.364806	0.0580943	0.0388992	-0.346196	0.0482327	0.0209154	-0.257259	0.272752	0.312458	-0.423895
41153	nhr-117	-0.111506	0.0175687	0.011846	-0.00831736	-0.116839	-0.140367	-0.0345114	-0.0169941	0.00187051	-0.135406	0.0294802	-0.00572719	-0.193989	-0.0202019	0.0266371	-0.190524	-0.0339971	0.0393479	-0.00416262	0.0176259	0.0171896	0.112984	0.0506386	-0.0383432	0.098625	0.132038	-0.0494959	-0.0124347	0.0322482	-0.0641819	-0.0653366	-0.0224694	-0.00748114	0.042675	0.0265694	0.0296975	0.0145603	-0.00775034	-0.0856661	0.0808707	0.120305	0.0437541	-0.141614	0.111494	0.10955	0.189514	0.0407129
42311	nhr-117	0.105149	-0.0214891	0.13592	0.0687367	-0.217327	-0.0500747	0.0357413	-0.0222821	0.0687439	-0.14658	-0.0459538	-0.00691443	-0.20896	-0.0812107	-0.105573	-0.0774103	0.0174387	0.0521419	-0.0902898	-0.0526399	0.0407395	0.108877	-0.043498	0.0344633	0.0856099	0.0335913	-0.00684515	-0.0533583	-0.0105884	-0.187031	0.0063517	-0.0114747	-0.044369	0.0370129	-0.0788224	0.0728458	0.118315	0.0824455	0.00550234	0.0373644	-0.0717189	0.104683	0.0153085	0.0552897	0.143249	0.0675876	-0.0153881
5659	nhr-118	-0.0557978	0.0430124	0.296105	0.107144	-0.122308	0.00525319	0.0334536	0.0113594	0.0698814	-0.132431	0.024453	0.0866967	0.0363746	0.0707694	0.00188303	0.0140677	0.0977236	0.240139	0.00106742	-0.0151608	-0.0846936	-0.156173	-0.116449	-0.0749645	-0.0595968	-0.0866355	0.0246722	-0.0191182	-0.0204069	0.0816997	-0.149832	-0.0285045	-0.190223	0.0459792	-0.0938639	-0.123073	0.0929213	-0.0218993	0.0187744	0.0100656	-0.103216	0.0749391	0.00927966	0.0262091	-0.0105831	-0.0605923	0.0563836
18832	nhr-118	-0.154872	-0.0956936	-0.101381	0.0575499	-0.0216158	0.0428186	0.0659194	0.0640651	0.157755	-0.0362718	0.179935	0.175516	0.151014	0.0783025	-0.0284606	0.0989223	0.196177	-0.0364062	-0.0513312	0.0419842	0.0207504	-0.116362	-0.15909	0.0385313	-0.0467716	-0.139555	-0.0723235	0.0679165	0.0199335	-0.0671195	-0.145321	-0.068888	-0.155443	0.082066	-0.0648994	-0.0404871	0.00256696	-0.0239834	0.14986	-0.12426	-0.203489	0.0974672	0.0278869	0.0140023	-0.0797116	0.0490434	-0.00918469
26406	nhr-118	-0.00406071	0.030074	0.00650763	0.109913	-0.135828	0.10284	0.0906916	0.169497	0.185877	-0.128423	0.184093	0.260467	0.223683	0.117184	-0.0542856	0.312917	0.133744	-0.0965987	-0.0434302	0.0643814	-0.17819	-0.28087	-0.361407	-0.00782281	-0.26175	-0.272176	-0.0656315	0.0692429	-0.0487008	-0.0958073	-0.172736	-0.171366	-0.210236	-0.0188784	-0.208479	-0.14873	-0.096469	0.206045	0.14543	-0.0486287	-0.0959878	0.104452	0.0797813	-0.0286079	-0.00830005	0.154122	0.100515
33940	nhr-118	0.0407152	0.0242999	0.226131	0.194143	-0.158751	0.155277	0.0197816	0.175259	0.137436	-0.077986	0.0926099	0.303628	0.169442	0.266484	0.0672332	0.12559	0.148904	0.18456	0.0483166	0.119018	-0.239153	-0.212304	-0.1963	-0.337137	-0.379119	-0.254026	-0.106278	0.0670719	-0.0291177	0.024335	-0.289976	-0.192747	-0.423544	-0.202283	-0.270443	-0.28664	-0.113276	0.128027	0.0463047	0.0449254	-0.017534	0.0469507	-0.00462426	0.112687	0.0701049	0.00760384	0.215331
39095	nhr-118	-0.0393431	0.12902	-0.0582284	0.0469859	0.0670617	-0.0396184	-0.00668695	0.002896	0.105179	0.0207552	-0.0180524	-0.0475994	0.0174585	0.0970213	0.0965526	-0.0760332	0.0814145	0.00940143	-0.0336376	0.152448	0.037235	-0.182943	-0.0706169	0.0259872	-0.0748597	-0.0529449	-0.11223	-0.0181214	0.0216758	-0.0350288	-0.110235	0.0694117	-0.0979651	-0.0775189	-0.0780405	-0.148147	0.0148034	-0.0642959	-0.011872	0.147999	0.165553	0.0386475	-0.105752	-0.0703522	0.0452471	-0.0145861	0.141499
24562	nhr-119	-1.19531	0.143864	0.0959309	0.2036	-0.0283613	0.0752361	-0.0682143	0.126524	0.137836	-0.0593824	0.0649858	0.0678003	0.274714	0.0883091	-0.0134446	0.0537609	0.178876	0.193772	0.158022	0.064289	0.17966	-0.133413	-0.00277367	-0.0209268	-0.0182523	0.137759	0.106704	0.108043	0.000783017	0.165229	-0.0165419	0.0114042	-0.0302561	0.0281922	-0.0706933	0.190783	0.207873	-0.5497	-0.676105	-1.14561	0.00486925	-0.616245	0.0364023	0.329345	-0.159927	-0.0730614	0.118085
27082	nhr-12	-0.014002	-0.237923	-0.54355	0.0476567	0.0391871	0.1224	0.119394	0.0602264	0.0305232	0.0355992	0.134457	0.0714207	0.106931	-0.097467	-0.0836458	0.175651	0.120772	-0.677479	-0.0114351	-0.128066	-0.0968345	-0.00293131	-0.0587879	0.00935164	0.00343661	-0.0520138	-0.035038	-0.0113527	0.0542234	0.0298359	0.146275	-0.0324098	0.0586852	0.0356949	-0.0977954	-0.0153523	0.125172	0.230954	0.119882	-0.269213	-0.144724	0.0197427	0.0603278	0.16273	0.0349579	0.15508	-0.105091
24251	nhr-120	-0.000249943	-0.077536	0.0258407	-0.0848862	0.0743616	0.0735753	0.0791018	-0.0956759	-0.0461609	0.112651	0.0761842	-0.0916621	0.0702795	-0.0962005	-0.0987752	0.117299	-0.0549031	-0.130992	0.0229198	0.00927233	0.0633009	-0.00349937	-0.00565194	-0.0279438	0.0191369	-0.0989054	-0.0570151	0.0191916	0.196669	-0.0659879	0.130181	-0.117013	-0.0847428	0.0729368	0.0140534	0.10177	-0.0182707	0.220442	-0.0583956	-0.163423	-0.119085	-0.0737319	0.111237	-0.0816914	0.0623063	0.130067	-0.196603
34209	nhr-121	0.19215	0.311458	-0.507346	0.0194144	-0.0561211	-0.0124304	0.522166	0.119953	0.182294	-0.164115	-0.0117524	0.223202	-0.0402231	0.0586969	-0.115989	-0.552155	-0.0133396	-0.0468957	0.0235557	0.242436	0.0693881	0.00752659	-0.225309	0.217828	-0.0803227	-0.136462	0.0915997	0.0219869	0.243623	-0.089516	-0.164855	0.107189	-0.156414	0.114383	-0.256071	0.115424	-0.130283	-0.221838	-0.114806	0.130192	-0.175649	0.165405	-0.175612	-0.300494	-0.00608446	0.0085807	-0.0555762
37999	nhr-122	-0.0924608	0.106469	0.133131	0.222996	-0.244262	0.0986701	0.248297	0.192456	0.304551	-0.228491	0.0531527	0.232707	-0.000888571	0.0957421	-0.286539	-0.238162	0.18195	0.193923	-0.0276373	0.0569155	-0.0705706	-0.173946	-0.294911	0.0117387	-0.115073	-0.163849	0.129261	0.113219	0.0175891	0.0621922	-0.258139	-0.0594215	-0.2034	0.147615	-0.267393	0.0320135	0.152602	-0.101335	-0.148735	-0.00183185	-0.264105	0.0191109	-0.0948589	0.0337844	-0.0996784	-0.0648371	0.22019
38106	nhr-123	-0.00804203	-0.031601	0.056745	0.0836866	-0.0587214	0.0670711	0.0179813	0.0914356	0.0666898	-0.178847	0.112634	0.110131	0.0903711	0.0303053	-0.0627225	-0.0819029	0.113358	0.0999249	0.181474	-0.0543485	-0.162126	-0.0617865	-0.100632	-0.256744	-0.138349	0.0493239	0.0148523	0.11064	0.0814234	0.0515642	-0.14999	-0.158541	-0.0549662	0.0517765	-0.142476	0.113831	0.104819	-0.00255546	-0.122573	-0.0766099	0.0432184	0.036451	-0.168557	0.112356	-0.131028	-0.0615979	0.188575
12597	nhr-124	0.0525836	0.113153	0.131337	0.00981636	0.121023	-0.0968636	0.187738	-0.105501	-0.0424389	0.120688	0.00217294	-0.0868783	0.0269461	-0.0655626	0.067552	0.100315	0.0468725	-0.000351499	0.069568	0.0618022	0.0494911	-0.00384425	0.0142849	-0.0962684	-0.0396928	0.0644104	-0.262737	0.0744162	0.252772	-0.00738153	-0.198361	-0.229959	-0.312503	-0.226118	-0.201285	-0.0082355	-0.294006	0.0498578	-0.0920746	0.171555	0.0166751	0.0307266	0.161554	-0.0714665	0.0687199	0.182657	-0.0789978
17166	nhr-125	-0.0159051	0.374236	0.311126	0.181078	0.0897729	0.084908	-0.044519	0.208164	0.296916	0.381277	0.42095	-0.0389637	0.524628	0.0911814	0.656987	0.2533	0.0398014	0.248454	0.242358	0.199684	-0.177424	-0.914467	-0.439712	-0.411908	-0.4137	-0.302918	-0.387564	0.17107	-0.00783204	0.189568	-0.571091	-0.58422	-0.488032	-1.02652	-0.616052	-0.800973	-0.622374	-0.0778991	0.153809	0.398414	0.169036	0.17318	0.0870462	-0.0176425	0.23539	-0.434001	-0.120164
24861	nhr-125	-0.181543	0.0551678	-0.271554	-0.0560499	-0.0297138	-0.0292744	0.0951992	0.0325178	0.0903385	0.143846	0.167505	0.120545	-0.0808341	0.0480121	0.158178	0.0702879	-0.0796083	-0.233835	-0.0732587	0.163067	-0.0508802	0.0410067	-0.0737511	0.0961788	-0.00284437	-0.0207895	-0.098505	0.0199771	0.137895	-0.0457081	-0.0161658	0.0545957	-0.0647756	0.0235141	0.163457	-0.148358	-0.137823	-0.131589	0.0638103	0.0728976	-0.0222447	0.0152833	-0.213215	-0.0788832	-0.0341506	0.278761	-0.156577
42264	nhr-125	-0.169446	0.0533436	0.0700935	0.28058	-0.0598244	0.0762995	0.114667	0.120905	0.168955	-0.0831701	0.106478	0.194195	0.00634571	0.0935648	0.108769	-0.197718	0.0913923	0.148419	0.109911	0.0992564	-0.179151	-0.0661706	-0.129982	-0.236467	-0.134309	-0.0731744	0.00294309	0.0598452	0.0362885	0.0613947	-0.261263	-0.0744208	-0.199594	-0.0974005	-0.0990224	-0.200158	-0.0194318	-0.0895953	-0.0854148	0.00918806	0.0583459	0.122395	-0.305162	0.122752	0.0742061	-0.100893	0.178716
9146	nhr-126	-0.0852631	0.267416	0.1179	-0.0346154	-0.0741623	-0.124407	-0.0356402	-0.0599719	-0.0472206	-0.0682619	-0.0875348	-0.00182699	-0.183533	0.064883	0.108549	0.0344982	-0.0976876	0.159895	0.137353	0.0766957	-0.00222862	0.0698913	0.11822	-0.0134465	0.0187452	0.0760504	-0.0707367	-0.0508125	0.135274	-0.155693	-0.0705765	0.126639	-0.00628021	-0.0980867	-0.0255964	0.11816	-0.0268638	-0.154249	0.0206086	0.180164	-0.0205065	-0.0965038	-0.0371583	-0.212976	-0.00379979	0.0842957	-0.146703
40703	nhr-127	0.195404	0.055605	0.148444	0.214664	0.134381	0.169527	0.216358	0.186954	0.237541	0.274798	0.289673	0.224108	0.131507	-0.0650228	0.309371	0.219993	0.14476	0.029884	0.118023	0.138087	-0.510783	-0.504954	-0.463125	-0.596074	-0.305539	-0.365497	-0.430524	0.127996	0.238692	-0.0355291	-0.31934	-0.443142	-0.460901	-0.502785	-0.368294	-0.582507	-0.0755118	0.223984	0.166346	0.104414	0.21756	0.180248	-0.133326	0.188232	0.268362	-0.365827	0.0774681
14749	nhr-128	-0.121811	0.193206	0.013775	0.0639655	0.0573351	-0.0396692	0.0359607	-0.0721378	0.0917718	0.0253103	0.0287194	0.0570796	0.0822385	0.0509771	-0.119614	0.106677	0.140521	0.119969	0.0594833	0.170409	0.0350096	-0.144125	-0.14969	0.0194379	-0.129035	-0.204582	-0.166695	0.0449129	0.0857191	-0.0797492	-0.036251	0.0138955	-0.059724	-0.0179709	-0.094941	0.0762317	-0.0329975	-0.0255602	0.0574547	-0.139752	-0.0690301	-0.139258	-0.0408135	0.0517237	-0.0213353	0.0992565	-0.0188838
18311	nhr-128	-0.11909	-0.000622869	-0.165912	-0.0815728	-0.0245232	-0.110032	-0.175692	-0.075076	-0.0250008	0.0810646	0.0228572	0.0030355	-0.0277463	0.00691484	-0.0240794	0.116117	0.0498103	-0.190323	-0.0761154	0.0951784	0.096369	0.0476154	0.0305641	0.126049	0.0998107	-0.00437951	-0.0779171	-0.0204768	0.0175842	-0.160002	-0.0114173	0.0543642	-0.00453944	0.0870801	0.175031	0.00472322	0.0427999	0.0656688	0.0932976	-0.0105988	-0.221585	0.038321	0.104434	-0.0553248	-0.127745	0.315163	-0.160257
25768	nhr-128	-0.324987	0.284869	0.207015	0.100478	0.214285	-0.0266306	0.0066045	-0.018575	0.108724	0.100544	0.0816451	0.179622	0.0995653	0.172712	0.220329	0.0823742	0.0965893	0.19346	0.110697	0.213713	-0.113601	-0.180074	-0.123585	-0.202194	-0.264051	-0.23638	-0.152006	0.022084	0.170446	-0.00253971	-0.237448	-0.169511	-0.191761	-0.206694	-0.0713714	-0.18919	-0.198184	-0.214039	-0.171963	-0.275787	0.0882289	-0.243694	0.0869013	0.0648269	0.0323233	0.339239	0.0477497
26935	nhr-128	-0.0824669	0.0568752	0.0765985	0.0272712	-0.0928608	-0.0245113	-0.040463	-0.00794706	-0.0489978	-0.0991298	0.0642749	0.0046958	0.0271056	0.00704472	0.0503879	-0.0895705	-0.0141676	0.0101602	0.0436253	0.124643	0.0623877	-0.124199	-0.00908071	0.0847185	-0.0935797	0.120051	-0.0156537	0.0380615	0.124769	-0.132026	-0.180915	-0.0983643	-0.0401418	-0.0311798	-0.112391	0.192527	0.00583666	-0.0678063	-0.0936354	0.165585	0.0226103	0.00515746	0.0057915	-0.0879843	-0.0278889	0.126722	0.05638
41684	nhr-129	0.193949	-0.132008	0.168201	-0.123405	0.141695	-0.0473719	-0.199945	-0.15431	-0.296772	0.163564	-0.129415	-0.169736	-0.173097	-0.180974	0.242151	0.0700257	-0.22717	-0.101077	-0.0793206	0.00923495	-0.0222433	0.256782	0.182887	-0.20805	0.122194	0.194587	-0.11629	-0.194743	0.0383568	-0.0984182	0.0955294	-0.0589063	0.188602	-0.23885	0.212426	-0.153106	-0.123498	-0.00777946	-0.170695	0.0795084	0.312682	-0.049291	0.132824	0.000592327	0.107024	0.17163	-0.0391705
31918	nhr-13	-0.0507069	-0.0397143	-0.259958	0.0098617	-0.0202376	-0.0165053	-0.0814678	0.0223622	0.021515	0.0151499	0.0548236	0.164296	-0.00195954	0.0699824	0.0977019	0.0556837	-0.0114463	-0.308884	-0.0853787	0.1354	0.0800498	0.155764	0.0382742	-0.0247687	0.0749853	0.108604	0.0519849	0.0175852	0.0723277	-0.0404339	-0.0577974	-0.142324	0.0291862	0.0128604	0.0641529	-0.0112633	-0.108515	-0.031644	0.0635141	0.0157646	-0.100671	0.0309386	0.0722758	-0.0110423	-0.0987308	-0.138143	-0.0293856
34491	nhr-130	-0.113302	-0.00511389	-0.0440474	0.103183	0.0377514	-0.0493412	0.00420119	-0.00330663	-0.10023	0.0609529	0.112145	-0.147542	0.00896835	-0.249499	0.0943106	0.195179	0.144226	-0.405776	0.012739	0.0248769	-0.00609935	-0.0354998	-0.0308244	0.0308278	0.0238563	0.139809	-0.0212697	0.00327442	0.205771	-0.0661878	-0.0783328	0.0179423	-0.0356503	-0.0958725	0.0176709	-0.0896554	0.274036	0.146775	-0.0788068	0.0255888	-0.0934037	0.0784723	0.12469	-0.20715	0.1706	-0.125048	-0.229375
5940	nhr-131	-0.0589123	0.0020746	0.129404	0.0542455	-0.0732489	0.00313848	-0.171831	-0.0439796	0.0231494	-0.00877724	0.0917279	0.00821275	-0.0386158	0.00286819	0.0724004	0.0546082	-0.176663	0.184917	0.110326	-0.0409237	-0.0734963	-0.0103503	-0.00435783	-0.0263156	0.0552532	0.0857405	-0.0414242	-0.0859261	-0.0617715	0.088714	-0.0738697	0.0185382	-0.0368588	-0.0800536	0.0160765	0.0248789	-0.042977	-0.0972883	0.0681591	0.0244256	0.0209521	-0.0162057	-0.076255	0.00546129	0.00940613	0.121902	-0.0226398
30967	nhr-132	0.381723	-0.146715	-0.0466585	0.0200034	0.0159138	0.0702412	0.0550362	0.0703368	-0.0132138	0.0226839	0.0229281	0.0823198	0.0399703	0.159889	0.0273187	-0.258246	0.0671767	0.0597189	-0.0237403	0.0242132	0.0223439	0.123922	0.113158	0.0274024	0.0209235	0.0535313	0.0353453	0.0758255	0.0615028	0.0408879	-0.0423637	-0.146582	0.0542825	0.0800547	0.0809368	0.0860595	-0.118391	-0.0809447	-0.078387	-0.0241833	-0.260475	0.0192571	-0.241718	-0.443203	-0.356802	0.200977	-0.262327
22577	nhr-133	-0.151741	0.00609215	-0.0940147	0.0748317	-0.27662	0.0650132	0.118197	0.0809618	0.123794	-0.165542	0.162388	0.0951986	0.0881351	0.0242253	-0.0301877	0.0744508	-0.0559815	-0.165122	0.022458	0.0547488	-0.000586807	-0.0189861	-0.107061	0.11174	-0.0392973	0.00434115	0.123648	0.137284	-0.0218424	-0.0998648	-0.0252637	-0.147999	-0.112602	0.165076	0.0360299	0.108562	-0.0283882	0.118782	0.0110129	0.00256062	-0.251647	0.0509535	0.0267741	-0.0793164	-0.0554821	0.0152512	-0.154815
787	nhr-134	0.0526347	0.15678	-0.039179	-0.0896213	0.0238751	-0.103907	0.0756629	0.00639232	0.0462417	-0.0357819	0.00462818	-0.0473255	-0.0477742	0.14459	-0.0382032	-0.0778231	0.0164119	0.0564735	0.0583167	-0.0270642	0.0798623	-0.0420772	0.0758823	-0.00929272	-0.0405141	-0.0107219	-0.0712125	0.00862165	0.0980389	-0.0400114	-0.0498284	-0.00422678	0.114108	-0.0279273	-0.00951515	0.0992105	-0.099221	-0.192159	-0.0712223	0.0926418	0.185322	-0.109608	-0.200939	0.0802857	-0.139611	-0.118724	0.141619
10215	nhr-135	-0.0578102	-0.244159	0.131873	0.0957471	-0.0205687	0.0747596	0.0107799	0.0109448	-0.155192	0.0102064	0.0024739	-0.0870569	0.0589422	-0.0887527	0.0520887	0.154656	0.0338326	-0.0511706	-0.115489	-0.119808	-0.0690994	-0.0441089	0.00375541	-0.117902	0.0108318	-0.033222	0.0136684	-0.170693	-0.0692331	0.0406013	0.17305	0.0712433	0.0259478	-0.0374885	0.0173344	-0.198547	0.196097	0.145942	0.0132654	-0.207072	-0.129419	0.122832	0.366229	0.0419635	0.123453	-0.0265335	-0.187667
39836	nhr-136	0.104217	-0.183759	-0.172602	-0.0257967	0.0785258	0.095268	-0.0791177	0.00245053	-0.0985225	0.121735	0.0159981	-0.14716	-0.101941	-0.0973439	0.091053	0.107199	-0.114179	-0.3509	-0.096917	-0.141423	-0.0969928	0.182706	0.117418	-0.0466185	0.0964633	0.159815	-0.0246519	-0.163947	-0.0660215	0.0622247	0.231102	-0.0150875	0.146807	-0.0700276	0.227885	-0.137217	-0.17997	-0.038718	-0.0140754	-0.00559616	0.153625	-0.04913	0.0657466	0.0979954	0.140873	0.020213	-0.0512465
26005	nhr-137	0.147559	-0.0197792	0.046944	-0.0930809	0.0790053	-0.0538445	0.024431	-0.00722148	-0.119965	0.101035	0.0402442	-0.197114	0.0666422	-0.14882	0.0447064	0.0342316	0.0203928	-0.208151	0.00700194	-0.0805643	0.029684	-0.00173886	0.0346744	0.0137348	0.0165659	0.0351706	-0.0187397	-0.091163	0.104304	0.0379841	-0.0135885	-0.0910126	0.0630441	-0.142215	-0.0880063	0.0359524	0.0192481	0.109292	-0.180385	0.120795	0.0591623	-0.0669174	0.216953	-0.0719209	0.147246	0.0128909	-0.11564
5703	nhr-138	0.160474	-0.0651436	-0.196495	0.0239352	-0.000879534	0.0555253	0.240814	-0.0710925	-0.00152207	0.0164362	-0.0394772	-0.166814	0.0995157	-0.293468	-0.0260975	-0.0583315	-0.0410204	-0.0961179	-0.0724157	-0.0947794	0.105036	-0.0182221	-0.207936	0.144992	0.044867	-0.123722	0.0587709	-0.0803405	0.011572	0.0294733	0.252792	0.170391	0.0390327	0.0288779	0.0426448	-0.0689855	0.055291	-0.0393477	-0.012367	0.0325992	-0.144512	0.09442	0.188854	-0.148012	0.248471	-0.049145	-0.281937
11351	nhr-138	-0.102791	-0.0760137	0.402667	-0.135839	0.0784072	-0.114524	-0.369982	-0.0687388	-0.186298	0.162469	-0.0797297	-0.167941	-0.0968102	-0.233371	0.123088	0.418624	0.0212648	0.0752773	0.0416195	-0.0775632	-0.026342	0.058357	0.0188046	-0.154678	0.0602769	0.084801	-0.090173	-0.125622	-0.0991656	-0.11861	0.165546	0.0285164	0.0911333	-0.0740191	0.116369	-0.0582846	0.261863	0.332018	0.116689	-0.0663829	-0.0856311	-0.235413	0.0152845	-0.0797603	-0.0261633	0.0941129	-0.242733
23851	nhr-139	0.0332161	-0.181587	-0.149975	-0.0775505	-0.119572	0.110798	-0.0395414	-0.00213327	-0.00134393	0.0521102	0.107229	-0.0877833	0.083447	-0.11741	-0.105957	0.106878	-0.0264762	-0.177763	-0.00262112	-0.129836	-0.0930175	-0.0838042	-0.0773859	0.0159168	0.0562741	-0.0191991	-0.0472262	0.0201466	0.0453639	-0.0902644	0.300806	-0.0135126	-0.0583145	0.0586451	0.0554474	0.062587	0.135111	0.361438	0.0282928	-0.23306	-0.131185	-0.0679194	0.132362	0.043882	0.0239414	0.216683	-0.150653
32935	nhr-139	0.100502	-0.104638	-0.204523	-0.0208332	-0.09012	0.0603223	0.0698988	0.102512	-0.0186748	-0.00117053	0.0301564	0.0898508	0.0365173	0.169906	0.0504821	-0.12794	-0.0650516	-0.0719914	-0.0480699	0.100278	-0.0969616	0.0418553	0.0687826	0.030522	-0.0169472	-0.0101926	0.0286978	-0.0486777	0.0314581	0.00810732	0.0404059	-0.0158788	0.0545929	-0.0166117	-0.0392815	-0.0661592	-0.190317	-0.114381	-0.0365048	-0.0591019	0.0725072	0.00829457	-0.0384069	0.111067	-0.0132812	0.0108834	0.0995229
2548	nhr-14	0.0241131	-0.178031	0.0285369	-0.160103	0.00556331	-0.0438333	-0.22346	0.0792095	-0.0483718	0.108059	0.104078	-0.225806	0.00725255	-0.0536276	0.101657	0.114404	0.000913834	0.134674	0.0373203	-0.212083	-0.0829633	-0.28747	0.0821226	-0.0650055	0.0525028	0.0515112	-0.0227156	0.0508749	-0.178377	0.0934122	-0.00171792	-0.0300611	0.0417253	-0.0462049	0.0283323	0.0909815	0.00505021	-0.0247589	0.155078	-0.061936	0.2501	-0.0431903	-0.0225507	0.0810503	-0.0937857	0.0443607	0.136366
14751	nhr-14	0.0250387	-0.0793731	-0.0545681	-0.186537	0.101538	-0.03966	-0.035911	-0.0523285	-0.0814259	0.200333	-0.0142351	-0.0224232	-0.040439	-0.0688705	-0.0227071	0.151668	-0.0626616	-0.000163322	-0.0442901	-0.0536499	0.0558752	0.131975	0.0988201	-0.00262627	0.0640438	0.000730809	-0.146802	0.00415684	0.0180683	-0.0951084	0.167208	-0.0304928	0.164292	-0.0228609	0.0683655	0.1326	-0.150419	-0.00883171	0.0729468	-0.070531	0.0205994	-0.0817597	0.038081	-0.0212406	-0.0238349	0.0598156	-0.192476
19124	nhr-14	-0.0164336	-0.0894887	-0.229548	-0.00532906	0.0161398	-0.0424628	0.0482491	0.0341744	-0.0251385	0.0678619	0.116973	0.110242	0.0820072	0.103533	-0.00651943	-0.211004	0.000188201	-0.0207867	0.111391	-0.21146	-0.0277758	-0.0957532	0.159991	-0.0920998	-0.131492	-0.0782665	0.00778091	0.0982131	0.0284282	0.112813	-0.0768954	-0.0352479	0.0213742	-0.00127583	-0.173787	0.175016	-0.0309613	-0.087989	-0.0578254	-0.0474296	0.229036	0.138111	0.0227788	0.0905206	-0.0147358	-0.246523	0.0955439
40078	nhr-140	0.138427	0.0373703	0.0605876	0.0147795	0.019891	0.0688035	-0.151319	0.0141348	-0.143213	0.0549701	0.0370443	-0.0713295	-0.043923	-0.134553	0.0714023	0.110471	0.0510654	-0.150829	0.0259335	0.0474825	0.00742705	-0.00786562	-0.0699458	-0.0708706	-0.0770248	-0.00493381	-0.0988027	-0.0683899	-0.0105939	-0.0981387	0.0574556	0.0508278	-0.0187301	-0.128144	-0.086534	-0.102357	0.184424	0.141526	-0.0585657	-0.101523	0.148711	0.000734374	0.0994322	0.10181	0.0138636	-0.00644942	0.0275511
40405	nhr-141	0.0792385	-0.00191739	0.0216973	0.110586	-0.0588521	-0.0468224	0.028854	-0.0634839	0.00939408	-0.142412	-0.245873	-0.18663	-0.254409	-0.158255	-0.249136	-0.102698	-0.0580832	-0.165874	-0.206774	0.0707004	0.143314	0.247543	0.0419804	0.333874	0.167807	0.0863581	0.248651	-0.214514	-0.0425726	-0.181862	0.0938263	0.149455	0.109618	0.112629	0.0749342	0.00836472	0.103171	0.0292952	-0.261249	-0.0130037	-0.0409363	-0.097067	0.184268	-0.0889332	-0.0457349	0.155899	-0.0238925
35477	nhr-142	0.0289881	-0.0761274	-0.0588382	0.0880898	-0.100702	0.0432438	0.213875	0.0771614	0.01666	-0.0486533	-0.0148755	0.0540498	0.00399466	0.0679994	0.0130331	-0.174973	-0.0198513	-0.0372414	0.0975001	-0.112438	-0.0933961	0.0231773	0.0443762	-0.104043	-0.134409	-0.0767005	0.122852	0.030038	0.153477	0.080806	-0.084642	-0.0872463	-0.03315	0.0591906	-0.032146	0.0325626	-0.055752	-0.0861595	-0.121084	-0.0694043	0.0238037	-0.00367277	-0.0782341	0.16269	0.0502697	0.0584353	0.042181
37111	nhr-142	0.0629881	-0.186932	-0.39094	0.0339891	-0.0011616	0.135684	0.0111857	0.0763687	-0.0444388	0.0179849	-0.00145416	0.0730535	0.0351861	0.061519	-0.0362799	0.0471586	0.137934	-0.349539	0.00793893	-0.0422308	-0.13356	0.0344709	0.105175	-0.222162	-0.0728542	-0.010264	-0.00933107	0.00260265	0.0718538	0.0977709	0.0645279	-0.214897	0.0434045	-0.0227848	-0.091498	0.0587131	0.172278	0.164242	0.0160677	-0.0782253	-0.0441167	-0.00820447	-0.00962381	0.243167	-0.00733295	-0.0802074	0.056346
26665	nhr-143	0.0429994	-0.128432	-0.0826219	-0.0492918	0.141559	0.083772	0.03214	0.0520664	-0.0176486	0.1874	0.096976	0.05119	0.0712406	-0.0503972	0.0899953	0.251496	0.0847269	-0.258737	-0.0829075	-0.0142358	-0.15435	-0.123535	-0.0603892	-0.095715	-0.032786	-0.0144486	-0.102132	0.0348097	0.0612127	-0.0157922	-0.0281843	-0.249267	0.0664088	-0.0251156	0.0315983	-0.239939	-0.189522	0.0468429	0.0901268	-0.014735	0.0846898	0.0685713	0.110074	-0.0122285	0.0718108	0.074331	-0.0711939
2070	nhr-144	0.00715966	-0.178414	-0.0676746	0.091728	0.0236891	0.0155287	0.19832	0.199094	0.121067	0.0722985	0.0746962	0.0187032	0.0955915	-0.156705	0.0318324	-0.395015	0.0662252	-0.0336685	-0.0750993	-0.0798729	-0.0405395	-0.0545225	-0.0999354	0.0824392	0.115242	0.0444884	0.0662872	0.143987	0.00186606	0.0765163	0.062649	0.0989576	-0.111224	0.081087	-0.120708	-0.0634225	0.195135	0.112511	-0.170018	-0.00921862	-0.176627	-0.0471128	-0.101888	-0.0102303	0.134075	-0.294085	-0.19724
5823	nhr-144	0.020133	-0.125689	0.169601	0.102263	-0.0620972	0.0634417	0.285373	0.0984716	0.102506	-0.0376186	-0.0149189	-0.00386748	-0.111647	-0.110757	-0.0788421	0.0627837	-0.000846642	0.251502	-0.0859358	-0.0270897	-0.257485	-0.0626515	-0.119583	0.0395585	0.0465891	-0.0817364	0.0027094	0.0669484	0.0338417	0.0810444	0.048405	0.053221	-0.140187	0.154723	-0.0790655	-0.00408501	0.0950805	0.0237723	0.0668676	0.0147744	-0.256501	-0.0538803	-0.0875824	-0.0506101	0.153168	-0.11121	-0.298268
7596	nhr-144	-0.218523	-0.170708	0.171337	0.0501664	-0.0571939	0.0800495	0.215141	0.121181	0.0682975	0.0922167	0.0145377	0.00448733	0.0995471	-0.107738	-0.0280886	-0.0147531	-0.00121451	0.20171	-0.0951475	-0.0192137	-0.0457774	-0.0389878	-0.0841191	0.0436082	0.0598755	-0.0370054	0.0387915	0.136826	0.0525314	0.0592614	0.0468769	0.0716365	-0.118149	0.128635	-0.0467045	-0.0524003	0.158809	0.118151	-0.0650742	0.00479492	-0.272103	-0.163918	-0.142423	-0.0886055	0.0993969	-0.189488	-0.307915
21861	nhr-144	-0.0613762	-0.144489	-0.13908	0.0449635	-0.0456984	0.0813813	0.251886	0.0157848	0.0509807	-0.0753805	0.0584159	0.0756629	0.233618	-0.141785	-0.0857122	0.0599543	0.0295378	-0.103555	-0.034394	-0.0109775	0.0697291	-0.0374452	-0.126809	0.123389	-0.0097367	-0.153857	-0.0538326	0.0327163	0.0351267	-0.00016356	0.0696802	0.0834589	-0.0436238	0.218074	0.0617092	-0.0023007	0.16115	0.121132	0.0624621	-0.054417	-0.242655	-0.194862	-0.207469	-0.0448889	0.0703015	0.0403802	-0.25324
25053	nhr-144	0.00916587	-0.201048	-0.334444	-0.135982	0.0580814	-0.0469501	0.09262	0.0385068	-0.067438	0.115658	0.0584329	-0.111827	-0.0186749	0.00681428	-0.0460478	0.0139064	-0.128648	-0.256392	-0.0209276	-0.0296542	0.0628255	-0.0763631	0.148014	0.101574	-0.00987526	0.121875	-0.128491	0.0179655	0.13912	-0.0577708	0.0700748	0.0980333	0.0534174	0.10468	0.153801	0.096792	-0.0158585	-0.0201056	0.0174611	-0.0384934	0.101925	-0.0233289	-0.242539	0.00147577	-0.00172538	0.225516	-0.0980468
41239	nhr-144	-0.0958199	-0.219896	-0.0416758	0.209387	-0.0139197	0.145523	0.295185	0.112354	0.0258426	-0.0114604	0.0930178	0.116685	-0.0140518	-0.1535	-0.0262976	-0.197252	0.0681914	-0.0540266	-0.0892768	0.0305174	-0.152978	0.0449428	-0.0741953	0.0201977	0.0111085	0.0315037	-0.0807212	0.010056	0.154516	0.0468439	-0.00569551	-0.0144653	-0.147799	0.0786373	-0.0569835	-0.0858122	0.150386	0.0891775	-0.235063	-0.0477993	-0.0797979	-0.016331	-0.0189833	-0.0499421	0.191562	-0.00683046	-0.138747
17417	nhr-145	-0.0804196	0.139765	0.173665	-0.0775913	-0.0165357	-0.485075	-0.393101	-0.105347	-0.0144413	0.0914311	-0.00409663	-0.0424778	0.144232	-0.0435614	0.243635	0.0795874	-0.0932737	0.188002	-0.142474	-0.231304	0.40479	-0.0100007	-0.0358257	0.12154	-0.01564	0.102366	0.0390342	-0.184887	-0.278641	-0.0836	-0.0658629	0.234851	0.0351412	-0.0662602	0.160747	-0.0800838	0.136981	-0.0460649	0.078714	0.308748	0.115645	-0.174124	-0.223103	-0.142045	-0.20258	0.0582642	0.012585
35409	nhr-145	-0.0166954	0.126969	-0.285376	0.143738	-0.0863497	0.00600952	-0.0657545	-0.0144496	0.070077	0.020033	-0.012505	0.135267	-0.12078	0.079877	0.116961	0.0693443	-0.052952	-0.297327	-0.152842	0.0952877	0.1108	0.179258	-0.012332	0.133063	0.01635	0.0838005	0.150742	-0.0924744	-0.0013623	-0.0888096	-0.121454	0.0181172	0.0382533	0.027475	0.126469	-0.149737	-0.0297028	-0.160907	-0.0159653	0.0202566	-0.133205	-0.0546638	0.0546206	-0.00962302	-0.0130112	0.036978	-0.0546636
21898	nhr-146	-0.0834233	-0.00596247	-0.391857	-0.0217457	-0.0923139	-0.0925775	0.163148	0.0370066	0.208051	-0.238015	0.030802	0.189059	0.144422	0.0943387	-0.172617	-0.0622286	0.129824	-0.0547132	-0.180792	0.0790539	0.150514	-0.108741	-0.180634	0.208844	-0.0698977	-0.122855	0.139409	0.209843	0.0770031	0.0117183	-0.10046	0.145823	-0.109247	0.224507	-0.165868	0.203104	0.0161527	-0.108962	0.12233	-0.136288	-0.208093	0.0303494	-0.10262	-0.107563	-0.143386	-0.0115901	0.121988
30984	nhr-146	-0.126775	0.105288	-0.43129	0.0986739	0.02186	-0.133416	0.0842112	-0.0214263	0.210592	0.00993848	0.00217025	0.154116	-0.0667654	0.0896466	0.0155953	-0.0928738	0.0623499	-0.304152	-0.107858	0.157459	0.199121	0.0910221	-0.0678526	0.145135	0.0327357	-0.00361563	0.126933	0.0916527	0.186905	-0.0688199	-0.165837	-0.0222349	-0.0466835	0.0557169	0.0213043	0.0439159	-0.101899	-0.186155	0.0182559	0.0545229	-0.139572	-0.0453825	-0.124182	-0.0769427	-0.0456165	0.102208	-0.0562945
32578	nhr-146	0.0906884	0.255784	-0.35895	0.00874022	-0.0250773	0.228654	0.239142	-0.0959342	0.0302667	-0.136935	0.060197	0.158255	0.0800971	-0.012948	-0.0396404	-0.440858	-0.157367	0.0624096	0.0518848	0.347944	0.113671	0.0595689	-0.313371	0.20345	0.0466547	-0.086604	0.103493	0.124912	0.175881	0.122706	-0.103997	0.267592	-0.226345	0.0969565	-0.312133	-0.0873837	-0.057068	-0.286444	-0.129097	-0.298847	-0.210137	0.121622	-0.00671866	-0.162274	-0.00933833	-0.0677938	0.0659784
36375	nhr-146	0.0330155	0.25863	-0.0217195	0.0842726	0.0255113	-0.000219933	0.0254603	-0.0454254	0.0775736	-0.00996845	-0.0788856	-0.202271	-0.0387762	0.226065	-0.141169	-0.0923126	0.0871498	0.0247344	0.0165093	0.197674	0.0806523	-0.33104	0.0127728	0.0433571	-0.0585907	-0.0081429	-0.0432394	0.0156096	0.0354951	0.0013411	-0.178121	-0.027941	-0.0147579	-0.0561319	-0.0646085	0.0397962	-0.0635533	-0.167423	-0.0450551	0.0963368	0.0979878	0.0104962	-0.0694356	-0.021614	-0.142912	-0.00831907	0.245125
38940	nhr-146	-0.377076	-0.0942973	-0.20822	0.212799	-0.213108	0.0282374	0.23092	0.289511	0.447687	-0.0419472	0.149377	0.208774	-0.154662	-0.200069	0.451334	-0.56874	-0.144988	-0.0605492	-0.155295	0.168581	0.0480016	0.18606	-0.164978	0.150768	0.356654	0.49074	0.252411	0.118241	0.296669	0.120694	-0.475263	-0.215027	-0.294661	0.124421	0.236299	-0.148037	-0.292526	-0.530207	-0.490805	0.194852	-0.332933	0.193207	-0.0420876	-0.220125	-0.0143792	-0.295414	-0.434636
43528	nhr-146	-0.170629	0.100147	-0.00605331	0.323833	-0.184595	0.135462	0.0750413	0.0530973	0.142718	-0.269674	0.0978933	0.204524	-0.0859816	-0.0597851	-0.0131435	-0.127395	0.00728892	-0.0383536	0.0242139	0.141777	-0.0409431	-0.0347661	-0.301337	0.147291	0.0615409	0.00869206	0.132126	0.0539487	0.0628647	0.0846972	-0.321524	-0.00578842	-0.344327	0.0698378	-0.126268	-0.222803	0.0909974	-0.110274	-0.214722	-0.0111472	-0.189746	0.308227	0.112586	-0.0470733	0.0786336	-0.0139959	0.0588827
6976	nhr-147	0.112885	-0.121922	0.190502	-0.0261285	-0.0658723	0.00419526	-0.112744	-0.0118633	-0.073824	0.00609024	-0.0279672	-0.0687861	0.119966	-0.0829891	0.0519527	0.0168435	-0.123038	0.150979	-0.039561	-0.114408	-0.00888466	0.0563229	0.00421877	-0.11784	0.0342946	0.00467394	-0.000359081	-0.064937	-0.181767	0.0205734	0.234655	0.117262	0.0519848	0.0100514	0.0750973	0.0163984	-0.00737571	0.0561051	-0.000910701	-0.074497	-0.0111475	0.143258	0.20262	0.0761472	0.112549	-0.749398	-0.0890864
17637	nhr-147	0.0966546	-0.146711	-0.0308105	-0.0880274	0.0211669	0.0281178	-0.013798	-0.0681854	-0.0050056	0.169717	0.0625842	-0.0421831	-0.116493	-0.066678	-0.0701409	0.152854	-0.127756	-0.130442	-0.0886678	0.0325229	-0.0618821	0.124469	0.0857311	0.0959994	0.134457	-0.00959826	-0.207108	-0.0533428	0.0193511	-0.101932	0.163018	0.0754944	0.0897265	-0.000197697	0.121268	-0.0543189	-0.0603332	0.0295006	0.0744422	-0.0823816	-0.00589247	0.0270399	0.174811	0.00111229	0.0347894	-0.128154	-0.209377
20992	nhr-147	0.0193007	-0.0250846	0.133429	-0.0478336	-0.00980678	0.101847	-0.0544784	0.0847536	-0.163171	0.0707792	0.0164479	-0.13114	-0.0251658	-0.0570166	0.097955	0.106137	-0.0654041	0.0557502	0.012011	-0.00152618	-0.0625485	-0.00742889	-0.0187376	-0.039022	-0.0408534	0.0645776	0.0993771	-0.133823	-0.119205	0.0281251	0.0918309	-0.00713243	0.0322437	-0.0815933	-0.0403958	-0.190897	-0.0341143	0.025097	0.0665716	-0.0514311	-0.0264573	0.194074	0.349236	-0.0606694	0.0751228	-0.213995	-0.188295
1793	nhr-148	0.156123	0.0135907	0.0855102	-0.196618	0.0936845	-0.0968321	-0.0565238	-0.0507206	-0.0934034	0.119634	-0.143185	-0.175253	-0.386509	0.011481	0.0771295	0.0130638	-0.0231123	-0.0620221	-0.0458959	-0.0211489	-0.168417	0.16342	0.173635	0.0260677	0.111474	0.063968	-0.090238	-0.105019	0.0958661	-0.11207	0.145579	0.0334005	0.276822	-0.168979	0.0697269	0.0482625	-0.00402276	0.0235088	-0.15552	0.179386	0.251061	-0.0860255	0.213725	-0.039941	0.0178836	-0.469318	-0.0539077
44680	nhr-149	-0.097245	-0.243765	-0.00323512	0.275963	-0.0270379	0.121528	0.0136754	0.0687663	-0.0408642	0.159114	0.254589	-0.0540191	-0.240509	-0.239037	0.314059	-0.206269	-0.00706838	-0.298428	-0.00815565	0.0579246	-0.222516	0.0620368	0.0994351	-0.105815	0.162603	0.250589	-0.00973478	0.00836869	0.199631	0.109134	-0.0899186	-0.208958	-0.0988145	-0.0771777	0.195186	-0.126167	-0.011143	-0.0561449	-0.457308	0.0829887	-0.050593	0.139978	0.19187	0.0931902	0.261622	-0.317282	-0.343012
9738	nhr-15	-0.126127	0.298293	0.221481	0.128214	-0.129617	-0.128199	0.0839443	0.069755	0.0185402	-0.1632	-0.136602	0.025148	-0.108051	0.223043	0.0719428	0.0917104	0.0800609	0.225147	0.015727	0.113961	0.0910948	-0.108939	0.0274706	-0.0197667	-0.1791	-0.126778	0.17399	-0.114823	-0.120832	-0.12605	-0.0455363	0.13745	-0.0462636	0.0882529	-0.0412472	-0.0983453	0.129517	-0.211209	-0.0912456	-0.0745218	0.0245226	-0.217104	-0.0981529	-0.0613711	-0.0631432	-0.0376966	0.0756388
22028	nhr-15	-0.118132	0.447776	-0.225305	0.162478	-0.114978	0.0452339	0.394594	0.16767	0.253809	-0.213934	0.0585365	0.286059	0.22917	0.107942	-0.0176063	-0.220754	0.141047	0.238724	0.151094	0.154752	0.0301896	-0.153932	-0.34645	0.189174	-0.242936	-0.315615	0.161597	-0.0880317	-0.130921	-0.273435	-0.0927643	0.226736	-0.271639	0.180971	-0.174998	-0.00743458	-0.0220403	-0.409956	-0.0675756	-0.244198	-0.25612	-0.0451278	-0.107537	-0.214608	-0.0308779	0.0217908	0.0806335
23891	nhr-15	-0.154745	0.152094	0.0409727	0.0255606	-0.0791804	-0.151226	0.0534858	0.140758	0.0365348	-0.0820023	0.0314044	0.178733	0.00133928	0.163554	0.0710505	-0.129175	0.126908	0.257293	-0.0129039	0.0461948	0.158936	0.0381962	-0.0303906	-0.00492537	-0.174622	-0.0486387	0.0694328	-0.00119363	-0.0227673	-0.0595333	-0.141415	-0.100149	0.0186877	0.101225	-0.0239161	0.0521722	-0.135901	-0.338086	-0.0225428	0.0368425	0.00397777	-0.0361621	-0.149351	-0.0287756	-0.207399	0.067182	0.0571509
36943	nhr-15	-0.0505122	0.134294	-0.687823	0.0201372	0.0417426	-0.0865593	0.129323	0.137891	0.114855	0.0400931	0.00162534	0.193272	-0.108392	0.234796	0.0461698	-0.284753	0.19395	-0.310702	0.00322616	0.205077	0.0990953	0.103129	0.0818132	-0.0314341	-0.0841699	-0.0126274	0.0202028	0.0242801	0.064833	-0.019191	-0.0454921	0.0992832	-0.066551	0.0415372	-0.0507055	0.00507385	-0.0738508	-0.325449	-0.0827742	0.0706387	0.0424736	-0.006261	-0.242064	0.0922482	-0.163661	-0.0948881	0.183778
43837	nhr-15	-0.114865	0.437053	-0.509878	0.374019	-0.11222	0.260396	0.470911	0.275434	0.483063	0.147522	0.197044	0.392742	0.173162	-0.0124027	-0.0918425	-0.471009	0.0191061	-0.0544136	0.220051	0.367365	0.0558056	-0.154545	-0.421561	0.110483	-0.0293649	-0.156318	-0.184464	-0.252798	0.00317408	-0.24571	-0.376784	0.0167557	-0.348829	0.0126865	-0.159594	-0.230144	-0.33022	-0.748739	-0.347712	0.0574123	-0.146759	0.172517	0.160582	-0.235096	0.205105	-0.0532807	-0.0442871
11858	nhr-150	0.175111	0.108888	0.194943	-0.0897969	0.0385996	0.0172826	-0.0661826	-0.0940633	-0.0770113	0.147427	-0.015937	0.042896	0.00805098	0.0372253	0.133008	0.188421	-0.078797	0.10313	-0.0224246	0.0839916	-0.0200441	0.0136029	-0.0143186	-0.0678672	-0.105119	-0.138972	-0.165724	0.0564405	-0.0022056	-0.0195854	-0.121013	-0.0998478	0.120183	-0.0503966	0.0981318	-0.0844992	-0.226222	-0.0311315	0.0492563	0.0195579	0.116679	-0.0618086	-0.242378	0.0184142	0.0350716	-0.0278875	-0.0465968
[truncated: 371 more rows]

## Sheet: S1I
Enrichment (based on DNA-array data) of Gene Classes in genetic groups O, S1, S2 and S3. Significance in –log10(p), only gene classes with group sizes ≥ 6, overlap ≥ 3 genes, and significance ≥ 2.5 are shown. Upper values are for the entire group of genes that are significantly different between genetic group and out-group, lower values in light orange are for the genes uniquely different between…
[truncated: 55 more rows]

[truncated: 10 more sheets: S1J, S1K, S1L, S1M, S1N, S1O, S1P, S1Q, S1R, S1S]
